# Supplementary material for: Dichlorido{2-morpholino-N-[1-(2-pyri­dyl)ethyl­idene]ethanamine-κ3 N,N′,N′′}cadmium
Source: Acta Crystallogr Sect E Struct Rep Online. 2010 Oct 30;66(Pt 11):m1471. doi: 10.1107/S1600536810043163 (PMC3009368; doi:10.1107/S1600536810043163)
Supplement: Supplementary file 2 [file e-66-m1471-Isup2.hkl]

# 
# h,k,l, Fc-squared, Fo-squared, sigma(Fo-squared) and status flag 
# 
data_I
_shelx_title ' sad in P2(1)/n' 
_shelx_refln_list_code          4 
_shelx_F_calc_maximum      238.39 
_exptl_crystal_F_000       832.00 
_reflns_d_resolution_high  0.7828 
 
loop_ 
 _symmetry_equiv_pos_as_xyz 
 'x, y, z' 
 '-x+1/2, y+1/2, -z+1/2' 
 '-x, -y, -z' 
 'x-1/2, -y-1/2, z-1/2' 
 
_cell_length_a     9.6357 
_cell_length_b    13.9300 
_cell_length_c    12.2514 
_cell_angle_alpha  90.000 
_cell_angle_beta  106.776 
_cell_angle_gamma  90.000 
 
_shelx_F_squared_multiplier     1.000 
 
loop_ 
 _refln_index_h 
 _refln_index_k 
 _refln_index_l 
 _refln_F_squared_calc 
 _refln_F_squared_meas 
 _refln_F_squared_sigma 
 _refln_observed_status 
   2   0   0    56828.33    54813.09    837.20 o 
   4   0   0    42998.44    41945.54    673.95 o 
   6   0   0     1454.21     1355.40     76.03 o 
   8   0   0     1149.60     1044.20    153.30 o 
  10   0   0      723.72      966.44    173.85 o 
   1   1   0      527.16      454.24     55.48 o 
   2   1   0      187.63      158.49     28.86 o 
   3   1   0       18.21       -3.24     21.89 o 
   4   1   0        1.26        5.48     16.92 o 
   5   1   0      447.80      484.89     38.64 o 
   6   1   0     1544.63     1722.86     58.04 o 
   7   1   0     3279.22     3288.54    106.05 o 
   8   1   0      579.39      516.99     86.88 o 
   9   1   0     1803.51     1693.03    151.35 o 
  10   1   0      485.38      297.84    154.13 o 
  11   1   0     1310.05     1090.11    135.83 o 
   0   2   0    20876.19    20358.57    458.78 o 
   1   2   0    36130.88    34840.79   1029.43 o 
   2   2   0    20152.98    20539.01    280.68 o 
   3   2   0     9858.03     9963.53    199.37 o 
   4   2   0       28.77       29.58     14.91 o 
   5   2   0    14830.96    15151.78    202.13 o 
   6   2   0      161.17      145.11     23.04 o 
   7   2   0       34.46       17.99     36.90 o 
   8   2   0       73.36       73.71     63.89 o 
   9   2   0     2351.78     2525.23    149.62 o 
  10   2   0       24.46       31.33     72.70 o 
  11   2   0       50.52       17.56     80.09 o 
   1   3   0     1372.96     1476.16     36.00 o 
   2   3   0       17.29        9.94     14.29 o 
   3   3   0      967.93      907.20     35.56 o 
   4   3   0     8746.59     8711.76    198.97 o 
   5   3   0        0.28       -3.75     25.92 o 
   6   3   0     2461.84     2606.39    236.62 o 
   7   3   0     2145.54     2089.41    101.83 o 
   8   3   0     8701.22     9392.96    209.05 o 
   9   3   0      363.65      263.65     76.93 o 
  10   3   0      907.84      779.15    113.10 o 
  11   3   0      107.96       35.92     77.35 o 
   0   4   0    19932.55    19203.84    468.22 o 
   1   4   0     5290.12     5304.09     78.24 o 
   2   4   0     9459.59     9245.81    127.03 o 
   3   4   0     4886.40     4848.68     99.09 o 
   4   4   0     7037.09     7140.60    145.64 o 
   5   4   0       93.01       62.82     53.40 o 
   6   4   0     3857.20     4216.39    136.97 o 
   7   4   0      925.35      980.67    113.86 o 
   8   4   0     2027.77     2225.82    198.56 o 
   9   4   0      264.13      249.23     86.37 o 
  10   4   0       13.87      134.87     76.98 o 
  11   4   0      362.25      379.36     98.57 o 
   1   5   0      186.25      244.69     18.81 o 
   2   5   0      332.31      332.80     26.41 o 
   3   5   0     9972.19     9861.31    160.98 o 
   4   5   0     1269.43     1202.10     47.58 o 
   5   5   0     2284.46     2382.14     88.69 o 
   6   5   0     3156.93     3336.61    113.34 o 
   7   5   0     8413.08     8915.64    202.40 o 
   8   5   0      319.21      278.85     59.88 o 
   9   5   0     4999.94     5460.39    309.37 o 
  10   5   0     1056.88      644.47    306.59 o 
  11   5   0      726.38      516.79    182.46 o 
   0   6   0    10638.94    10360.35    313.82 o 
   1   6   0     3298.13     3531.07     81.11 o 
   2   6   0    14563.51    14668.63    190.50 o 
   3   6   0     6218.38     6312.64    107.64 o 
   4   6   0     6056.25     6306.56    112.12 o 
   5   6   0     2864.71     3161.49     90.99 o 
   6   6   0     6894.88     6767.67    165.68 o 
   7   6   0     3460.76     3692.96    223.62 o 
   8   6   0      451.41      445.19     67.90 o 
   9   6   0      710.28      717.91     82.39 o 
  10   6   0       43.75       69.02     92.76 o 
  11   6   0      165.30      126.66     93.05 o 
   1   7   0     7256.19     7184.82    128.18 o 
   2   7   0     1178.26     1234.09     43.02 o 
   3   7   0     1278.52     1225.74     49.51 o 
   4   7   0     2287.64     2413.09     76.88 o 
   5   7   0     1479.67     1635.45     85.03 o 
   6   7   0     3376.66     3890.53    127.14 o 
   7   7   0        8.83       -4.60     45.52 o 
   8   7   0     1964.28     2214.95    164.28 o 
   9   7   0        4.02      -25.66     54.60 o 
  10   7   0     1166.94     1344.50    143.92 o 
   0   8   0     1948.52     1844.57    139.97 o 
   1   8   0    19311.42    19915.72    681.51 o 
   2   8   0       77.19       73.63     21.62 o 
   3   8   0    11542.16    12185.75    178.31 o 
   4   8   0      351.39      330.20     38.29 o 
   5   8   0     8347.67     8664.74    186.42 o 
   6   8   0        1.38       23.16     46.90 o 
   7   8   0     2644.86     2946.49    143.23 o 
   8   8   0      301.20      218.70     64.36 o 
   9   8   0      823.00      795.16     89.96 o 
  10   8   0       59.06       -6.67     83.03 o 
   1   9   0     3693.72     3838.34    298.26 o 
   2   9   0     2055.78     2019.31     78.08 o 
   3   9   0       25.10       60.10     28.12 o 
   4   9   0      771.22      877.07     52.91 o 
   5   9   0     2392.44     2540.18    115.18 o 
   6   9   0     3686.63     3825.95    128.12 o 
   7   9   0     1566.57     1688.77    105.74 o 
   8   9   0      107.25       11.88     67.35 o 
   9   9   0      964.12     1142.38    126.79 o 
  10   9   0     1324.88     1257.48    199.40 o 
   0  10   0     5266.47     5372.08    258.83 o 
   1  10   0      185.37      183.25     57.34 o 
   2  10   0     6480.70     6854.34    205.08 o 
   3  10   0      373.21      471.77     74.98 o 
   4  10   0     3126.27     3590.30    113.03 o 
   5  10   0      467.73      553.18     80.19 o 
   6  10   0     5215.15     5525.63    197.86 o 
   7  10   0     1012.01     1042.68    112.37 o 
   8  10   0      901.37      978.04    114.89 o 
   9  10   0      197.46       79.44     82.47 o 
   1  11   0     1027.24     1083.59     99.46 o 
   2  11   0      184.64      151.76     59.38 o 
   3  11   0     1478.00     1551.39    116.92 o 
   4  11   0     1442.41     1334.55    104.14 o 
   5  11   0     2010.95     2069.52    203.29 o 
   6  11   0      928.56      104.42     68.87 o 
   7  11   0     1074.06      908.68    158.85 o 
   8  11   0        3.50      -91.65     91.65 o 
   9  11   0     1738.08     1834.57    234.95 o 
   0  12   0     1150.98      713.72    128.86 o 
   1  12   0     7922.02     8346.19    251.43 o 
   2  12   0       32.27      117.56     63.10 o 
   3  12   0    10431.67    11012.76    296.24 o 
   4  12   0      111.06      -72.76     73.32 o 
   5  12   0     1636.01     1660.72    197.73 o 
   6  12   0      614.73      428.79    124.97 o 
   7  12   0     3103.93     3354.77    269.94 o 
   8  12   0       91.42      -19.44     97.20 o 
   1  13   0        0.62       73.16     66.93 o 
   2  13   0       35.36      -31.60     60.68 o 
   3  13   0       94.83       41.65     62.22 o 
   4  13   0      673.75      865.91    158.85 o 
   5  13   0       11.91      -84.42     84.42 o 
   6  13   0     1782.27     1827.91    218.28 o 
   7  13   0        8.60      -54.99     54.99 o 
   8  13   0     1963.83     2088.40    244.94 o 
   0  14   0      675.33      635.96    138.30 o 
   1  14   0     1964.17     1813.72    250.77 o 
   2  14   0     7722.35     8745.53    275.74 o 
   3  14   0     1598.35     1408.28    195.51 o 
   4  14   0      243.62      254.94    123.86 o 
   5  14   0     2927.64     3113.16    268.83 o 
   6  14   0     2081.94     2370.56    249.94 o 
   7  14   0      255.65      590.42    158.30 o 
   1  15   0      592.45      602.12    103.11 o 
   2  15   0       14.89      -66.14     66.14 o 
   3  15   0       66.84      -62.76     93.87 o 
   4  15   0       67.38       -1.67    104.98 o 
   5  15   0      742.34      713.72    168.29 o 
   6  15   0       18.21       31.66    113.86 o 
   0  16   0     5771.64     5505.93    346.03 o 
   1  16   0      424.68      297.39     98.37 o 
   2  16   0      427.12      374.02     95.17 o 
   3  16   0      546.47       59.43    118.86 o 
   4  16   0     1660.42     1558.52    231.61 o 
   5  16   0       42.57        1.11    116.08 o 
   1  17   0       47.38      -51.76     79.44 o 
   2  17   0      436.58      345.08    102.06 o 
   3  17   0        9.61      -97.20    123.86 o 
 -11   0   1      315.06      287.16    128.86 o 
  -9   0   1     9466.33     9525.55    409.35 o 
  -7   0   1     2166.89     2123.29     89.57 o 
  -5   0   1    34593.55    33834.03    578.75 o 
  -3   0   1       13.10      -28.05     36.10 o 
  -1   0   1    34057.60    32958.08    502.62 o 
   1   0   1    34695.75    33473.58    520.35 o 
   3   0   1    12957.45    12862.56    329.37 o 
   5   0   1    15999.53    16662.13    454.34 o 
   7   0   1      110.98       79.78     44.00 o 
   9   0   1      770.20      673.73    148.85 o 
  11   0   1     2586.54     2213.37    255.50 o 
 -11   1   1     1124.70      994.11    128.96 o 
 -10   1   1      414.99      260.50     83.65 o 
  -9   1   1       15.49      153.35     71.01 o 
  -8   1   1      559.96      588.89    167.74 o 
  -7   1   1     1247.29     1171.33     70.68 o 
  -6   1   1       35.23       10.47     19.30 o 
  -5   1   1      557.41      542.44     29.71 o 
  -4   1   1       53.13       79.51     15.51 o 
  -3   1   1       71.42       54.85     29.75 o 
  -2   1   1       78.55       47.35     16.19 o 
  -1   1   1     1428.19      604.73     33.05 o 
   0   1   1    10237.55     8628.71    616.13 o 
   1   1   1     5181.61     5124.93    153.30 o 
   2   1   1    49778.29    49901.08    548.68 o 
   3   1   1    10876.41    10831.83    148.85 o 
   4   1   1    18266.37    18071.88    277.86 o 
   5   1   1     9889.89     9875.00    152.65 o 
   6   1   1     6044.41     6107.81    117.06 o 
   7   1   1     3338.62     3490.59    114.38 o 
   8   1   1     4571.11     4767.29    194.77 o 
   9   1   1     1722.50     1577.17    301.32 o 
  10   1   1     1357.42     1211.86    131.74 o 
  11   1   1      866.05      787.72    124.89 o 
 -11   2   1      340.88      382.53     99.70 o 
 -10   2   1     2113.63     1726.35    312.43 o 
  -9   2   1      483.86      528.15     89.34 o 
  -8   2   1     1828.16     1969.68    250.77 o 
  -7   2   1     3347.98     3355.87    114.02 o 
  -6   2   1     5457.43     5412.72    130.52 o 
  -5   2   1       26.42       12.53     29.16 o 
  -4   2   1    21710.29    21981.19    387.02 o 
  -3   2   1    11707.38    11581.83    318.26 o 
  -2   2   1       99.16       55.92     14.96 o 
  -1   2   1     1067.90      970.98     27.45 o 
   0   2   1    16451.09    17008.45    221.87 o 
   1   2   1    20427.86    20369.45    234.27 o 
   2   2   1       92.38       69.78     18.73 o 
   3   2   1     2847.41     2858.72     70.07 o 
   4   2   1    15289.05    15114.62    202.35 o 
   5   2   1      445.10      544.66     37.22 o 
   6   2   1      196.26      230.64     32.83 o 
   7   2   1      619.77      709.24     78.15 o 
   8   2   1      727.52      588.31     92.69 o 
   9   2   1      667.55      455.81     94.20 o 
  10   2   1      136.85       48.88     83.59 o 
  11   2   1       23.11       22.04     84.29 o 
 -11   3   1      425.91      283.55     87.91 o 
 -10   3   1       35.74      139.54     77.44 o 
  -9   3   1     1083.73     1041.67    159.13 o 
  -8   3   1     1720.01     1759.48     95.19 o 
  -7   3   1       29.50       38.88     39.61 o 
  -6   3   1      114.71      174.19     38.11 o 
  -5   3   1      253.99      205.35     35.61 o 
  -4   3   1        9.00        4.90     25.63 o 
  -3   3   1        7.18       12.06     23.06 o 
  -2   3   1     1684.11     1746.30     53.82 o 
  -1   3   1     3056.83     3172.38     54.89 o 
   0   3   1    12767.98    12845.76    180.18 o 
   1   3   1      301.03      371.35     28.42 o 
   2   3   1     2881.61     2866.63     66.62 o 
   3   3   1    23437.47    23541.21    308.57 o 
   4   3   1     3280.72     3388.99     73.89 o 
   5   3   1     3246.18     3510.40     88.07 o 
   6   3   1      390.75      525.82     58.17 o 
   7   3   1     9940.50    10495.01    220.90 o 
   8   3   1     2006.37     2130.74    105.25 o 
   9   3   1     2933.75     3055.06    169.05 o 
  10   3   1      182.39      241.84     89.45 o 
  11   3   1     1844.46     1710.16    239.39 o 
 -11   4   1        1.23      -71.70     73.32 o 
 -10   4   1      119.54      215.68     84.55 o 
  -9   4   1     1580.40     1576.75    133.49 o 
  -8   4   1     2668.46     2795.67    134.98 o 
  -7   4   1     3758.99     3887.89    198.56 o 
  -6   4   1     3241.34     3231.57    106.18 o 
  -5   4   1    11928.57    12221.27    216.64 o 
  -4   4   1     5557.93     5834.34    126.13 o 
  -3   4   1    12896.57    12262.61    162.30 o 
  -2   4   1     5412.02     5418.90    123.62 o 
  -1   4   1    11009.53    10418.96    170.76 o 
   0   4   1       74.29       49.57     14.97 o 
   1   4   1    15703.32    15116.71    186.08 o 
   2   4   1    16542.49    16553.91    208.20 o 
   3   4   1     3884.25     3868.62     96.45 o 
   4   4   1       82.98      153.40     36.65 o 
   5   4   1     2106.15     2306.67     65.09 o 
   6   4   1     1838.71     2019.61    126.88 o 
   7   4   1      340.21      337.28     70.29 o 
   8   4   1      582.25      684.38    115.10 o 
   9   4   1      239.11      269.50     83.15 o 
  10   4   1      269.92      222.14     88.38 o 
  11   4   1      511.09      316.02    101.51 o 
 -11   5   1      152.65        1.56     78.73 o 
 -10   5   1      841.12      546.29    414.90 o 
  -9   5   1      113.70      160.89     69.78 o 
  -8   5   1     3490.92     3856.17    132.54 o 
  -7   5   1      106.93       96.59     48.38 o 
  -6   5   1       27.77       65.15     39.42 o 
  -5   5   1     1382.66     1454.96     72.56 o 
  -4   5   1      235.44      293.78     26.53 o 
  -3   5   1      267.76      242.63     28.71 o 
  -2   5   1     5729.54     5954.53     93.84 o 
  -1   5   1     6249.08     6326.82     91.24 o 
   0   5   1     1507.70     1422.82     60.72 o 
   1   5   1     3975.49     3923.46     69.07 o 
   2   5   1    11010.29    11075.89    153.91 o 
   3   5   1     4926.76     5064.05    105.87 o 
   4   5   1     9077.96     9337.62    147.43 o 
   5   5   1     1254.07     1228.94     66.30 o 
   6   5   1     3554.92     3949.07    126.30 o 
   7   5   1      115.34      107.13     51.85 o 
   8   5   1    10056.50    10964.95    378.02 o 
   9   5   1      292.58      157.65     61.99 o 
  10   5   1      897.39      728.33    331.31 o 
  11   5   1       73.83      131.52     90.39 o 
 -11   6   1     1464.90     1589.22    389.08 o 
 -10   6   1      116.36      154.09     76.22 o 
  -9   6   1      502.01      591.37     82.64 o 
  -8   6   1     1843.46     1904.24    143.15 o 
  -7   6   1     4880.36     5520.54    213.95 o 
  -6   6   1      996.99     1066.13     75.91 o 
  -5   6   1     5951.21     6077.10    142.42 o 
  -4   6   1    10356.11    10346.97    159.13 o 
  -3   6   1     9326.40     9526.37    141.21 o 
  -2   6   1     9661.46     9987.28    139.96 o 
  -1   6   1    12574.51    12406.41    312.46 o 
   0   6   1     8035.15     8023.57    154.24 o 
   1   6   1     7394.07     7197.06    130.32 o 
   2   6   1     4901.17     4920.07     89.36 o 
   3   6   1     4636.22     4751.01     93.58 o 
   4   6   1      281.18      329.45     33.82 o 
   5   6   1     1276.77     1399.05     60.83 o 
   6   6   1      238.17      269.20     56.99 o 
   7   6   1     1479.39     1632.29    102.01 o 
   8   6   1       79.58       67.23     54.33 o 
   9   6   1      221.28      326.47     90.31 o 
  10   6   1        5.43       26.34     83.01 o 
 -11   7   1     1422.78     1440.74    423.51 o 
 -10   7   1     1076.73     1091.04    166.35 o 
  -9   7   1      345.16      415.00     72.64 o 
  -8   7   1      189.77      173.05     60.02 o 
  -7   7   1      802.06      804.77     73.29 o 
  -6   7   1     2406.84     2600.16    103.98 o 
  -5   7   1        6.29       38.13     38.84 o 
  -4   7   1     5390.64     5675.34    189.83 o 
  -3   7   1     1281.87     1351.31     50.10 o 
  -2   7   1      744.26      642.93     33.81 o 
  -1   7   1     4623.62     4735.55     96.00 o 
   0   7   1     2165.49     2127.00    243.55 o 
   1   7   1     7822.15     7926.47    114.50 o 
   2   7   1       31.97       56.85     23.30 o 
   3   7   1     9771.40     9885.64    153.97 o 
   4   7   1      283.35      323.99     78.98 o 
   5   7   1     7135.21     7422.76    172.05 o 
   6   7   1     4451.95     4736.61    170.44 o 
   7   7   1     3409.74     3662.16    132.58 o 
   8   7   1       20.06      -71.86     79.38 o 
   9   7   1     2156.41     2634.13    168.02 o 
  10   7   1     1521.71     1423.10    150.20 o 
 -10   8   1     3281.03     3601.94    271.60 o 
  -9   8   1      276.09      384.91     73.04 o 
  -8   8   1      957.88     1135.75     92.15 o 
  -7   8   1      105.77       88.06     54.13 o 
  -6   8   1     8388.19     9036.72    199.30 o 
  -5   8   1     2268.21     2405.74     92.50 o 
  -4   8   1     5819.31     6337.07    118.29 o 
  -3   8   1     1199.61     1258.53     52.43 o 
  -2   8   1    14124.29    14536.84    233.92 o 
  -1   8   1     2019.03     1990.91    101.52 o 
   0   8   1    10822.14    11524.51    261.56 o 
   1   8   1      774.07      791.54     45.62 o 
   2   8   1     9466.04     9792.19    146.73 o 
   3   8   1       31.99       51.09     27.23 o 
   4   8   1     2676.88     2662.99     79.33 o 
   5   8   1       13.39        5.22     43.51 o 
   6   8   1      159.54      124.58     70.60 o 
   7   8   1      440.34      418.67     68.53 o 
   8   8   1       49.76       67.94     58.21 o 
   9   8   1       23.02      -26.53     68.57 o 
  10   8   1       19.20       -7.61     88.45 o 
 -10   9   1     1181.61     1335.80    195.51 o 
  -9   9   1      181.65      170.33    248.28 o 
  -8   9   1      115.28      130.06     72.40 o 
  -7   9   1      425.33      517.99     70.21 o 
  -6   9   1     1721.38     1784.15     91.52 o 
  -5   9   1      396.34      195.90     81.21 o 
  -4   9   1     1030.45     1093.82     55.24 o 
  -3   9   1     1428.37     1492.04     55.00 o 
  -2   9   1      373.87      313.96     37.80 o 
  -1   9   1       37.94       45.97     44.37 o 
   0   9   1     4252.46     4292.73    151.00 o 
   1   9   1     6500.15     6466.65    190.28 o 
   2   9   1     6169.35     6306.23    137.34 o 
   3   9   1     1183.08     1121.84     55.19 o 
   4   9   1     3750.99     4087.96    157.29 o 
   5   9   1     6462.83     6919.35    197.61 o 
   6   9   1     5942.74     6598.72    284.55 o 
   7   9   1     1003.08     1128.45     94.07 o 
   8   9   1      931.54     1007.12    119.09 o 
   9   9   1     2049.32     1871.08    158.66 o 
  -9  10   1      364.95      148.59     79.87 o 
  -8  10   1      272.71      308.21     93.87 o 
  -7  10   1     3078.63     3461.84    184.68 o 
  -6  10   1        1.93      -26.12     55.50 o 
  -5  10   1     4022.12     4069.92    184.12 o 
  -4  10   1        3.41      -28.00     35.60 o 
  -3  10   1     7633.40     8056.78    222.53 o 
  -2  10   1     2019.03     2007.24    119.07 o 
  -1  10   1     9000.89     9028.17    296.88 o 
   0  10   1        9.11       33.01     49.41 o 
   1  10   1     4306.09     4584.99    167.61 o 
   2  10   1     3156.79     3297.41    142.97 o 
   3  10   1      586.27      611.16     76.93 o 
   4  10   1     1497.80     1672.89     88.35 o 
   5  10   1        5.81       -8.61     57.90 o 
   6  10   1       90.79       82.58     64.50 o 
   7  10   1      462.31      283.40    260.22 o 
   8  10   1      273.02      174.86     83.32 o 
   9  10   1       26.72       -2.59    135.80 o 
  -9  11   1       28.57     -104.98    106.64 o 
  -8  11   1      225.45      368.25    127.75 o 
  -7  11   1      482.93      482.11    131.08 o 
  -6  11   1      247.72      -38.32     50.54 o 
  -5  11   1      282.02      357.69    111.09 o 
  -4  11   1       77.10        9.73     50.27 o 
  -3  11   1     1268.43     1393.96    109.11 o 
  -2  11   1      312.74      435.49     72.45 o 
  -1  11   1      360.17      301.21     67.94 o 
   0  11   1       98.77      166.63     60.88 o 
   1  11   1     7113.57     7569.45    231.00 o 
   2  11   1     2519.02     2469.40    134.07 o 
   3  11   1      552.34      410.43     71.22 o 
   4  11   1     1314.81     1369.12    169.40 o 
   5  11   1     3804.39     4730.00    283.82 o 
   6  11   1     2476.83      178.29     72.21 o 
   7  11   1      353.19      337.14    126.08 o 
   8  11   1     2401.37     3126.49    263.83 o 
   9  11   1      830.33      845.91    186.62 o 
  -8  12   1     2142.18     2072.85    235.50 o 
  -7  12   1      678.02      613.19    149.41 o 
  -6  12   1     3901.06     3774.67    263.27 o 
  -5  12   1       64.93       39.99     91.09 o 
  -4  12   1     5604.69     5894.18    312.15 o 
  -3  12   1     2217.73     2075.90    134.81 o 
  -2  12   1     8262.95     8613.38    255.78 o 
  -1  12   1      698.57      662.59     88.85 o 
   0  12   1      860.73      791.95     95.23 o 
   1  12   1     1718.41     1830.00    131.57 o 
   2  12   1     8277.10     8525.47    256.50 o 
   3  12   1        2.74        1.96     55.04 o 
   4  12   1      133.42      -62.76     78.32 o 
   5  12   1      124.22      179.40    101.64 o 
   6  12   1     1589.08     1784.03    211.06 o 
   7  12   1       33.31       82.76    106.64 o 
   8  12   1       91.01       94.42    124.97 o 
  -8  13   1        9.79     -101.64    101.64 o 
  -7  13   1      249.98      -43.32     58.32 o 
  -6  13   1        2.88       39.99     90.53 o 
  -5  13   1      829.57      578.75    147.74 o 
  -4  13   1        2.59      -78.32     78.32 o 
  -3  13   1     1489.93     1494.11    123.68 o 
  -2  13   1      182.04       95.61     69.71 o 
  -1  13   1     1117.47     1041.73    107.17 o 
   0  13   1      496.92      376.57     78.64 o 
   1  13   1     2113.64     2280.33    144.22 o 
   2  13   1     1522.12     1504.51    124.06 o 
   3  13   1     2598.21     2549.82    207.45 o 
   4  13   1      861.25      376.02    119.97 o 
   5  13   1     2166.23     2430.54    245.50 o 
   6  13   1      576.30      381.02    131.64 o 
   7  13   1     2203.27      137.19     81.65 o 
  -7  14   1     4006.39     4357.87    313.26 o 
  -6  14   1     2183.02     2078.96    240.50 o 
  -5  14   1      471.20      335.48    124.42 o 
  -4  14   1     5062.68     5038.27    316.04 o 
  -3  14   1     6900.69     7180.33    332.42 o 
  -2  14   1     3508.84     3643.14    180.51 o 
  -1  14   1     1012.66      892.72    109.75 o 
   0  14   1     3858.63     4076.99    309.37 o 
   1  14   1     2955.20     2940.48    164.60 o 
   2  14   1      836.87      565.73    144.69 o 
   3  14   1      881.43      861.90    111.64 o 
   4  14   1      470.31      144.41    113.86 o 
   5  14   1        5.22       25.55    104.42 o 
   6  14   1       12.01      -93.87     93.87 o 
   7  14   1      851.19     1283.03    207.73 o 
  -6  15   1      344.59      172.74    129.41 o 
  -5  15   1       33.46       23.88     99.42 o 
  -4  15   1       87.49      181.07    118.31 o 
  -3  15   1       17.84       83.31    113.86 o 
  -2  15   1        4.42      -52.41     66.39 o 
  -1  15   1       36.84      -81.85     84.98 o 
   0  15   1      825.90      844.31    114.63 o 
   1  15   1        1.13      -66.11     66.11 o 
   2  15   1     1931.87     2002.75    157.18 o 
   3  15   1        7.00       -9.44    102.20 o 
   4  15   1      960.02      843.69    178.29 o 
   5  15   1       79.06      220.50    135.52 o 
   6  15   1     1585.77     1329.13    211.62 o 
  -5  16   1     4023.15     4916.07    337.14 o 
  -4  16   1      106.37     -105.53    105.53 o 
  -3  16   1      489.73      563.76    159.41 o 
  -2  16   1     1663.54     1422.21    143.25 o 
  -1  16   1     3296.51     3586.88    203.93 o 
   0  16   1       55.53      -60.35     75.12 o 
   1  16   1     1146.45     1055.85    444.06 o 
   2  16   1     2093.97     1720.87    155.53 o 
   3  16   1      337.65      314.93    144.97 o 
   4  16   1        3.79       44.43    124.97 o 
  -3  17   1       42.35        1.11    123.30 o 
  -2  17   1       16.38       50.82     88.76 o 
  -1  17   1       39.04      -12.57     83.46 o 
   0  17   1      159.49      -28.94    122.75 o 
   1  17   1     2046.97     2436.10    259.94 o 
   2  17   1      406.32      162.60    102.48 o 
   3  17   1      730.01      544.32    163.30 o 
 -12   0   2      736.25      350.47    142.74 o 
 -10   0   2     9505.08     9387.25    422.68 o 
  -8   0   2     6757.39     7206.09    318.81 o 
  -6   0   2    18678.12    18438.47    339.12 o 
  -4   0   2    18319.92    18617.32    324.55 o 
  -2   0   2     3015.28     2716.39     73.68 o 
   0   0   2     7312.09     7210.54    196.07 o 
   2   0   2    29375.11    30476.92   1041.70 o 
   4   0   2      838.23     1249.63    108.31 o 
   6   0   2    11377.70    11287.75    258.42 o 
   8   0   2       13.60        7.22     92.76 o 
  10   0   2     2623.30     2046.19    242.72 o 
 -12   1   2     1168.16     1045.14    139.92 o 
 -11   1   2      408.89      211.32    182.46 o 
 -10   1   2      120.47      141.52     71.99 o 
  -9   1   2      377.74      424.37     81.61 o 
  -8   1   2      657.23      684.22     91.88 o 
  -7   1   2       92.22       13.93     56.04 o 
  -6   1   2      352.75      366.81     27.24 o 
  -5   1   2     2444.39     2512.98     81.45 o 
  -4   1   2     1639.45     1662.87     43.18 o 
  -3   1   2     2008.52     1903.66     49.78 o 
  -2   1   2     4456.01     4145.19     76.11 o 
  -1   1   2     2967.11     3027.90     89.74 o 
   0   1   2     2876.88     2742.59     74.69 o 
   1   1   2     5918.24     2803.23    111.64 o 
   2   1   2      795.07      897.50     40.45 o 
   3   1   2    26259.59    26609.19    323.63 o 
   4   1   2     5685.74     5648.89    106.49 o 
   5   1   2    10105.26    10358.72    165.89 o 
   6   1   2     1259.07     1330.08     64.07 o 
   7   1   2     8271.04     8479.66    192.83 o 
   8   1   2     2366.01     2508.96    149.14 o 
   9   1   2     1893.74     1731.17    153.97 o 
  10   1   2      949.28      652.30    114.09 o 
  11   1   2      504.42      415.94    114.06 o 
 -12   2   2      825.73      573.98    113.27 o 
 -11   2   2     1501.26     1164.97    128.30 o 
 -10   2   2      390.12      373.31    171.90 o 
  -9   2   2     7341.22     7829.82    253.71 o 
  -8   2   2     5471.38     5641.72    198.72 o 
  -7   2   2     1721.22     1670.33     84.71 o 
  -6   2   2       15.25       -4.55     33.02 o 
  -5   2   2    19831.58    19821.72    304.00 o 
  -4   2   2     3166.79     3026.46     98.85 o 
  -3   2   2     4237.31     3924.68     75.07 o 
  -2   2   2      447.06      514.37     27.90 o 
  -1   2   2    10406.30    10411.59    160.58 o 
   0   2   2      423.64      448.52     36.76 o 
   1   2   2     1034.39      907.78     37.67 o 
   2   2   2       42.87       43.55     19.81 o 
   3   2   2      239.09      240.97     30.84 o 
   4   2   2     4637.73     4793.66    127.47 o 
   5   2   2      895.43     1061.81     70.76 o 
   6   2   2      630.23      709.25     76.55 o 
   7   2   2     2236.54     2566.73    159.74 o 
   8   2   2      319.02      471.63     93.87 o 
   9   2   2        8.97      -38.82     69.39 o 
  10   2   2      306.30      110.85     82.70 o 
  11   2   2     2146.00     1801.20    196.62 o 
 -11   3   2      202.68      166.15    115.81 o 
 -10   3   2      453.33      400.59     91.20 o 
  -9   3   2        0.26       32.74     63.96 o 
  -8   3   2       77.73      134.92     46.68 o 
  -7   3   2      823.00      841.38     66.51 o 
  -6   3   2     1299.62     1443.83     91.02 o 
  -5   3   2     2325.77     2294.70     96.21 o 
  -4   3   2     1647.61     1771.41     66.44 o 
  -3   3   2      272.51      281.51     23.52 o 
  -2   3   2    49346.73    48619.57    617.65 o 
  -1   3   2    12385.50    12068.75    154.62 o 
   0   3   2     2094.00     1922.34     67.53 o 
   1   3   2       28.06       47.07     20.05 o 
   2   3   2    19585.08    19373.45    277.57 o 
   3   3   2     1766.04     1617.67     54.40 o 
   4   3   2    10228.55    10522.94    183.72 o 
   5   3   2        5.54        1.24     21.84 o 
   6   3   2     7485.35     7874.63    145.33 o 
   7   3   2      173.41      215.42     55.59 o 
   8   3   2     5888.54     6252.98    176.24 o 
   9   3   2      291.09      274.61     92.92 o 
  10   3   2      754.32      631.72    115.25 o 
  11   3   2       24.67      -80.38     80.38 o 
 -11   4   2      475.59      366.59     94.07 o 
 -10   4   2     1185.55     1123.39    168.02 o 
  -9   4   2     1375.74     1351.17    123.71 o 
  -8   4   2     3691.95     3917.09    213.84 o 
  -7   4   2     4745.69     4887.67    164.17 o 
  -6   4   2     2774.60     2875.52     98.97 o 
  -5   4   2     4010.12     4065.47    108.96 o 
  -4   4   2    13967.63    13855.46    226.91 o 
  -3   4   2    21022.62    21377.82    261.14 o 
  -2   4   2     3182.14     3261.95     65.10 o 
  -1   4   2      925.48      974.15     37.67 o 
   0   4   2     8315.46     8272.95    116.55 o 
   1   4   2     2666.67     2526.76     58.08 o 
   2   4   2       93.83      137.63     28.86 o 
   3   4   2       33.13       39.95     23.07 o 
   4   4   2       47.19       52.05     24.14 o 
   5   4   2      233.38      292.27     34.40 o 
   6   4   2      266.07      218.06     51.76 o 
   7   4   2      421.16      618.41     89.15 o 
   8   4   2      661.61      758.12     79.15 o 
   9   4   2      137.19      154.85    109.14 o 
  10   4   2     1635.54     1469.20    149.25 o 
 -11   5   2      295.59      244.70     84.62 o 
 -10   5   2      141.73      100.97     81.93 o 
  -9   5   2     1108.52      782.29    197.73 o 
  -8   5   2      841.60      824.42     74.07 o 
  -7   5   2      301.39      420.63     57.01 o 
  -6   5   2      328.76      339.94     50.35 o 
  -5   5   2     1021.62     1168.68     69.13 o 
  -4   5   2     3168.67     3346.76     89.40 o 
  -3   5   2    14634.26    14679.55    219.82 o 
  -2   5   2     1843.65     1931.89     51.44 o 
  -1   5   2    29090.46    28404.71    330.58 o 
   0   5   2      790.46      795.66     34.63 o 
   1   5   2    15408.79    15350.13    198.81 o 
   2   5   2      305.17      300.55     37.29 o 
   3   5   2    24649.96    24188.28    434.54 o 
   4   5   2       13.95       23.92     23.48 o 
   5   5   2     3916.56     4205.86     98.86 o 
   6   5   2      178.87      174.94     54.72 o 
   7   5   2     8898.53    10098.39    234.82 o 
   8   5   2      420.10      488.38     71.87 o 
   9   5   2     1768.42     1862.34    224.39 o 
  10   5   2      320.58      247.53     93.03 o 
 -11   6   2      335.72      352.38     97.58 o 
 -10   6   2     2256.37     2083.60    154.70 o 
  -9   6   2     2874.90     3442.26    170.65 o 
  -8   6   2     3058.52     3152.76    158.89 o 
  -7   6   2       19.46       71.74     44.76 o 
  -6   6   2     8314.03     8313.04    181.28 o 
  -5   6   2      330.50      304.07     28.63 o 
  -4   6   2     2991.94     2886.41     70.65 o 
  -3   6   2      411.12      367.51     40.00 o 
  -2   6   2     9384.48     9292.26    135.28 o 
  -1   6   2      116.91       78.81     20.07 o 
   0   6   2      189.40      182.60     23.53 o 
   1   6   2     6333.32     6343.50    126.41 o 
   2   6   2     1330.49     1345.36     51.89 o 
   3   6   2       14.78       35.61     25.62 o 
   4   6   2      231.36      270.76     36.80 o 
   5   6   2       95.32      130.66     35.17 o 
   6   6   2       34.26       40.79     49.94 o 
   7   6   2     1470.39     1586.14    103.95 o 
   8   6   2      426.18      429.80     72.64 o 
   9   6   2      402.17      162.93     84.76 o 
  10   6   2     1184.87      988.44    133.79 o 
 -11   7   2      420.82      481.33    106.27 o 
 -10   7   2       69.37      111.78     75.43 o 
  -9   7   2      372.26      525.94     72.16 o 
  -8   7   2       17.34      -44.86     44.86 o 
  -7   7   2      595.14      630.64     67.95 o 
  -6   7   2      162.15      132.70     46.78 o 
  -5   7   2      702.83      683.90     59.70 o 
  -4   7   2     2713.41     2803.52     80.68 o 
  -3   7   2      957.02      991.48     46.22 o 
  -2   7   2     7931.72     8315.01    126.84 o 
  -1   7   2      138.67      207.79     22.64 o 
   0   7   2    12294.68    12159.93    163.97 o 
   1   7   2     3881.59     3864.33     77.13 o 
   2   7   2    11803.31    12140.89    176.44 o 
   3   7   2     2067.18     2213.51    143.34 o 
   4   7   2    12486.36    12970.39    224.87 o 
   5   7   2     3402.83     3758.00    124.43 o 
   6   7   2     4418.51     4887.78    149.83 o 
   7   7   2      239.99      141.65     56.19 o 
   8   7   2     1739.77     2066.04    124.63 o 
   9   7   2     2391.02     2851.10    143.25 o 
  10   7   2     1362.94     1165.29    141.53 o 
 -10   8   2      111.36      103.42    158.57 o 
  -9   8   2     1327.68     1336.26    101.98 o 
  -8   8   2      180.72      227.45     59.33 o 
  -7   8   2     6108.88     6539.42    170.04 o 
  -6   8   2        0.94      -24.20     40.31 o 
  -5   8   2     5810.61     5667.80    138.98 o 
  -4   8   2      559.04      507.64     40.31 o 
  -3   8   2     6052.83     6126.37    110.33 o 
  -2   8   2      258.85      231.50     29.02 o 
  -1   8   2     5682.53     5640.19     90.93 o 
   0   8   2     4573.53     4536.22     79.02 o 
   1   8   2      522.24      503.65     39.84 o 
   2   8   2      117.33      151.10     29.82 o 
   3   8   2     2388.90     2390.59     74.47 o 
   4   8   2      212.25      144.88     37.25 o 
   5   8   2     2132.47     2136.43     98.28 o 
   6   8   2      511.26      366.03     64.26 o 
   7   8   2      923.18      929.80    115.73 o 
   8   8   2       47.98       77.78     62.49 o 
   9   8   2     2254.56     2544.85    306.71 o 
 -10   9   2      440.62      259.94    114.42 o 
  -9   9   2       52.75      -16.15     65.82 o 
  -8   9   2     1021.08      928.96     86.33 o 
  -7   9   2      125.38      118.98     50.63 o 
  -6   9   2       36.49       -1.45     43.92 o 
  -5   9   2     1370.98     1280.41     90.60 o 
  -4   9   2     3567.93     3406.58     86.34 o 
  -3   9   2      931.76     1002.67     47.88 o 
  -2   9   2      699.19      602.33     48.50 o 
  -1   9   2     3061.56     3263.07    108.25 o 
   0   9   2     6346.74     6840.47    198.32 o 
   1   9   2     8932.71     9377.27    241.08 o 
   2   9   2     3550.61     3876.27    110.10 o 
   3   9   2     2434.59     2649.03     79.11 o 
   4   9   2     4173.42     4617.94    110.34 o 
   5   9   2     6263.03     6729.15    200.58 o 
   6   9   2      983.61     1057.92     89.31 o 
   7   9   2      447.14      516.23     77.80 o 
   8   9   2       27.15       63.87     77.37 o 
   9   9   2     1720.54     2030.67    287.43 o 
 -10  10   2     1636.01     1727.48    320.48 o 
  -9  10   2       21.86      -19.47     69.61 o 
  -8  10   2     2431.84     2533.06    259.11 o 
  -7  10   2      270.15      320.42     74.08 o 
  -6  10   2     4543.72     4999.41    182.03 o 
  -5  10   2      152.65      128.27     56.46 o 
  -4  10   2     2246.84     2317.46     90.75 o 
  -3  10   2     1086.46     1046.08     89.90 o 
  -2  10   2     9085.04     8733.16    237.93 o 
  -1  10   2      354.97      262.94     62.17 o 
   0  10   2     3112.84     2935.21    137.81 o 
   1  10   2     1880.79     1976.79    161.91 o 
   2  10   2     4665.34     5003.48    178.29 o 
   3  10   2       74.03       18.67     39.29 o 
   4  10   2      173.00      137.90     45.97 o 
   5  10   2       25.40       80.12     65.46 o 
   6  10   2      308.26      319.41     82.70 o 
   7  10   2       30.26      -67.60     67.60 o 
   8  10   2     1421.71     1559.19    153.58 o 
   9  10   2      425.08      399.01    107.22 o 
  -9  11   2      113.45      -74.98    107.20 o 
  -8  11   2       23.95       28.88     97.75 o 
  -7  11   2      821.52      648.18    142.74 o 
  -6  11   2      495.15       47.21     58.32 o 
  -5  11   2        6.57      -26.11     75.54 o 
  -4  11   2      577.15      561.78    131.08 o 
  -3  11   2     4062.79     4208.90    167.49 o 
  -2  11   2       28.42       20.50     54.97 o 
  -1  11   2     1300.46     1268.94    130.53 o 
   0  11   2     1192.14     1292.18    133.58 o 
   1  11   2     7873.39     8417.83    246.34 o 
   2  11   2      479.34      415.61     76.65 o 
   3  11   2     3418.09     3912.75    164.72 o 
   4  11   2     2269.83     2744.91    219.95 o 
   5  11   2     1649.86     1978.98    212.17 o 
   7  11   2      995.57     1088.63    180.51 o 
   8  11   2      475.29      494.33    155.52 o 
  -9  12   2     1266.55     1390.79    203.29 o 
  -8  12   2      673.03      674.84    161.07 o 
  -7  12   2     4317.96     4744.45    307.15 o 
  -6  12   2       22.49      -41.66     75.54 o 
  -5  12   2     2187.27     2345.01    226.61 o 
  -4  12   2      779.59      798.70    142.19 o 
  -3  12   2     9071.93     9436.03    268.74 o 
  -2  12   2      220.99       25.55     62.84 o 
  -1  12   2        9.48      -52.19     52.19 o 
   0  12   2      589.18      528.68     92.48 o 
   1  12   2      937.72      852.73    200.51 o 
   2  12   2     2487.73     2489.63    144.07 o 
   3  12   2      160.81       53.35     60.81 o 
   4  12   2      165.72      198.29    104.98 o 
   5  12   2      314.30       91.65     97.20 o 
   6  12   2     1053.36      798.70    163.30 o 
   7  12   2      101.23      109.42    120.53 o 
   8  12   2      134.27      274.94    134.41 o 
  -8  13   2      219.46       90.53    124.97 o 
  -7  13   2        2.14       10.55     68.87 o 
  -6  13   2       62.37        2.22     88.31 o 
  -5  13   2      139.94      119.42    107.75 o 
  -4  13   2      539.31      241.61    107.75 o 
  -3  13   2      394.81      236.50     74.36 o 
  -2  13   2     4701.86     5129.83    206.08 o 
  -1  13   2       29.81      -48.77     69.98 o 
   0  13   2     2885.69     3315.15    168.05 o 
   1  13   2      304.55      239.18     76.95 o 
   2  13   2    10233.88    10670.84    414.90 o 
   3  13   2       20.04      -29.13     63.60 o 
   4  13   2     5545.83     5697.56    331.03 o 
   5  13   2      576.65      574.31    149.41 o 
   6  13   2     5130.79     5713.66    348.25 o 
   7  13   2      511.99       12.22     76.65 o 
  -7  14   2     1182.86     1249.71    193.84 o 
  -6  14   2      616.06      354.92    127.75 o 
  -5  14   2     2439.73     2303.35    239.39 o 
  -4  14   2     1240.81     1208.05    189.40 o 
  -3  14   2     1506.78     1251.49    125.59 o 
  -2  14   2     1656.67     1684.44    137.42 o 
  -1  14   2      419.04      344.49     85.59 o 
   0  14   2        5.87      -40.71     70.82 o 
   1  14   2      160.18      129.87     72.85 o 
   2  14   2      907.46     1117.69    163.85 o 
   3  14   2       89.14       62.57     73.05 o 
   4  14   2     1691.97     1570.74    216.62 o 
   5  14   2        1.79       69.98     99.42 o 
   6  14   2      191.19      175.51    111.09 o 
  -6  15   2        1.00      -40.55    102.75 o 
  -5  15   2      331.09      142.19    110.53 o 
  -4  15   2       14.58      -93.31     93.31 o 
  -3  15   2     1277.45     1147.51    192.73 o 
  -2  15   2       26.38      -43.49     68.32 o 
  -1  15   2     1247.67     1385.01    137.61 o 
   0  15   2      326.04      451.68     95.98 o 
   1  15   2     4961.40     5429.50    232.25 o 
   2  15   2        5.75      -66.02     68.18 o 
   3  15   2     3095.03     3390.87    279.38 o 
   4  15   2      205.07      166.63    124.97 o 
   5  15   2     4409.57     4477.29    327.70 o 
  -5  16   2      118.37       -6.67    114.97 o 
  -4  16   2     1433.69     1537.42    221.06 o 
  -3  16   2     1336.56     1283.59    204.40 o 
  -2  16   2     1635.58     1753.61    156.40 o 
  -1  16   2      150.02      118.32     85.16 o 
   0  16   2     1304.55     1192.11    267.99 o 
   1  16   2      299.54      168.34    169.40 o 
   2  16   2        1.51       79.46     84.73 o 
   3  16   2      125.79       29.99    122.19 o 
   4  16   2      262.37      138.86    139.97 o 
  -3  17   2       29.58      154.96    131.64 o 
  -2  17   2      465.26      366.55    120.25 o 
  -1  17   2      180.38      149.49     94.38 o 
   0  17   2     3195.29     2639.38    277.16 o 
   1  17   2        1.46      -12.50     86.88 o 
   2  17   2     1090.66      699.28    191.07 o 
 -11   0   3     2785.11     2934.87    241.05 o 
  -9   0   3     7201.57     7199.98    339.92 o 
  -7   0   3     6725.01     6914.90    169.53 o 
  -5   0   3     9175.75     9097.38    204.95 o 
  -3   0   3      198.93      104.24     34.44 o 
  -1   0   3     7455.57     7589.49    158.06 o 
   3   0   3      845.56      992.14     74.98 o 
   5   0   3    11567.35    12443.58    277.42 o 
   7   0   3     7679.92     8304.08    255.22 o 
   9   0   3     3001.06     2457.20    254.38 o 
 -12   1   3       16.91      -70.10     70.10 o 
 -11   1   3      232.12      195.11     78.94 o 
 -10   1   3      339.74      400.22    115.25 o 
  -9   1   3      470.64      497.14     85.20 o 
  -8   1   3      255.91      191.96     66.53 o 
  -7   1   3       48.99       87.78     47.27 o 
  -6   1   3     7579.22     7733.94    123.44 o 
  -5   1   3     3663.82     3362.47     70.15 o 
  -4   1   3     1090.89     1044.29     56.60 o 
  -3   1   3       12.08       17.56     19.14 o 
  -2   1   3    22561.46    22315.42    266.78 o 
  -1   1   3    36860.54    36481.71    477.04 o 
   0   1   3    16556.03    15626.93    228.09 o 
   1   1   3     2251.55     2121.34     88.93 o 
   2   1   3    17614.16    17588.39    229.85 o 
   3   1   3    12632.59    12618.73    184.07 o 
   4   1   3     5282.09     5300.92    109.40 o 
   5   1   3      833.48      744.49     51.57 o 
   6   1   3      483.02      500.19     48.65 o 
   7   1   3        8.34      -23.18     40.87 o 
   8   1   3      375.41      325.56     85.61 o 
   9   1   3       77.18      153.01     85.16 o 
  10   1   3        0.99      -77.56     77.56 o 
 -12   2   3      901.20      778.99    170.52 o 
 -11   2   3       47.46       57.17     70.58 o 
 -10   2   3     4823.32     4675.82    202.46 o 
  -9   2   3     1299.65     1099.31    110.53 o 
  -8   2   3     3994.70     4288.08    175.31 o 
  -7   2   3      365.51      355.92     81.80 o 
  -6   2   3     9104.51     9309.32    199.95 o 
  -5   2   3        2.60       12.42     26.58 o 
  -4   2   3    10924.21    10718.02    168.08 o 
  -3   2   3      491.65      500.47     34.04 o 
  -2   2   3     1005.65     1025.26     43.12 o 
  -1   2   3     5963.47     5763.34     94.70 o 
   0   2   3      413.75      419.17     36.08 o 
   1   2   3     1771.31     1658.07     52.92 o 
   2   2   3        9.59        1.33     17.24 o 
   3   2   3     7882.85     7743.05    197.90 o 
   4   2   3     1030.70     1100.92     56.59 o 
   5   2   3     1290.62     1316.57     65.33 o 
   6   2   3     6082.57     6217.25    132.45 o 
   7   2   3     4124.72     4206.57    139.71 o 
   8   2   3      617.48      487.74     97.77 o 
   9   2   3     1084.17     1080.77    128.58 o 
  10   2   3     3213.26     3059.28    264.94 o 
 -12   3   3      281.72      318.18     94.07 o 
 -11   3   3      217.03      206.67     79.15 o 
 -10   3   3      660.89      581.51     95.64 o 
  -9   3   3      273.32      318.10     75.78 o 
  -8   3   3      477.64      405.11     57.60 o 
  -7   3   3     4302.11     4483.18    157.57 o 
  -6   3   3     3549.08     3508.82    126.02 o 
  -5   3   3      622.98      583.20     48.49 o 
  -4   3   3      993.38     1030.17     41.32 o 
  -3   3   3    24714.79    23680.93    286.93 o 
  -2   3   3     4749.35     4600.93     96.08 o 
  -1   3   3    28781.98    28095.93    330.60 o 
   0   3   3     3155.37     3193.13     80.78 o 
   1   3   3    20762.90    20305.57    254.12 o 
   2   3   3        3.73       -1.10     17.44 o 
   3   3   3    18585.54    18776.34    252.08 o 
   4   3   3     2652.02     2673.78     87.64 o 
   5   3   3     1621.98     1455.72    142.86 o 
   6   3   3       18.71      -13.66     32.68 o 
   7   3   3     2236.15     2332.42    158.45 o 
   8   3   3      632.26      655.39     77.69 o 
   9   3   3        3.24       75.14     97.75 o 
  10   3   3      263.99      253.37     96.03 o 
 -11   4   3      466.04      528.96    100.14 o 
 -10   4   3      353.21      423.14    134.97 o 
  -9   4   3     7627.99     7923.42    251.55 o 
  -8   4   3     3015.58     3307.70    142.71 o 
  -7   4   3     1257.42     1315.60    199.69 o 
  -6   4   3      456.76      508.77     54.09 o 
  -5   4   3    14862.10    15076.95    253.03 o 
  -4   4   3     9284.85     9261.48    138.92 o 
  -3   4   3     2733.51     2811.38     67.10 o 
  -2   4   3     1515.49     1504.03     50.71 o 
  -1   4   3     2643.26     2738.51     72.85 o 
   0   4   3      560.25      701.12     42.19 o 
   1   4   3     2846.15     2973.15     70.03 o 
   2   4   3      257.17      352.46     34.13 o 
   3   4   3     4947.68     5003.28    102.77 o 
   4   4   3     2315.42     2305.09     91.25 o 
   5   4   3      883.35      978.78     79.37 o 
   6   4   3      254.07      131.80     66.34 o 
   7   4   3     3275.75     3502.80    158.98 o 
   8   4   3     2326.05     2673.51    123.61 o 
   9   4   3      890.24      772.62    118.61 o 
  10   4   3       55.59      -70.57     70.57 o 
 -11   5   3      181.13      131.19     74.59 o 
 -10   5   3       12.41       81.32     48.21 o 
  -9   5   3        2.19       76.25     63.26 o 
  -8   5   3     2535.17     2618.48    115.81 o 
  -7   5   3      390.24      419.59     58.03 o 
  -6   5   3     4076.46     3972.93    117.80 o 
  -5   5   3      251.80      207.96     40.52 o 
  -4   5   3     6226.37     6229.56    109.47 o 
  -3   5   3     4076.40     4203.64     94.87 o 
  -2   5   3    17648.53    16648.78    216.39 o 
  -1   5   3     4214.08     4279.95     83.65 o 
   0   5   3    13481.69    13356.45    206.63 o 
   1   5   3     6257.98     6654.45    113.22 o 
   2   5   3    17614.81    17554.35    236.70 o 
   3   5   3      588.11      654.66     51.71 o 
   4   5   3     3961.72     4282.21    101.94 o 
   5   5   3      858.04      818.12     56.22 o 
   6   5   3     4258.37     4436.87    142.85 o 
   7   5   3      750.73     1002.09     88.92 o 
   8   5   3     1000.04     1019.13    123.47 o 
   9   5   3      318.70      103.85     66.93 o 
  10   5   3      242.60      279.88     99.69 o 
 -11   6   3     1699.86     1659.05    261.05 o 
 -10   6   3     1458.69     1259.60    229.95 o 
  -9   6   3      884.79      895.97     83.13 o 
  -8   6   3     2123.47     2310.32    109.50 o 
  -7   6   3     6588.99     6668.03    168.26 o 
  -6   6   3      361.03      470.70     67.22 o 
  -5   6   3     1620.45     1761.30     74.09 o 
  -4   6   3     4076.67     3948.52    100.53 o 
  -3   6   3     5217.28     5139.21     97.71 o 
  -2   6   3     3235.09     3220.62     72.84 o 
  -1   6   3       96.73       99.92     24.21 o 
   0   6   3      155.81      285.86     29.60 o 
   1   6   3     3315.69     3433.68     93.94 o 
   2   6   3     4685.66     5004.06    141.33 o 
   3   6   3     1219.83     1284.48     59.75 o 
   4   6   3      511.88      612.52     50.07 o 
   5   6   3     4434.51     4553.81    174.37 o 
   6   6   3     3057.70     3315.72    125.66 o 
   7   6   3     1204.03     1217.60     97.27 o 
   8   6   3     1965.95     2023.13    125.09 o 
   9   6   3     2819.30     2788.82    257.16 o 
  10   6   3      834.90      658.43    124.75 o 
 -11   7   3        5.25       89.54     74.35 o 
 -10   7   3       98.13      166.82     75.47 o 
  -9   7   3     1122.13     1161.58    141.43 o 
  -8   7   3      168.19      198.80     53.86 o 
  -7   7   3     2394.56     2400.07    193.87 o 
  -6   7   3       28.96      -35.86     35.86 o 
  -5   7   3     5386.95     5385.59    135.62 o 
  -4   7   3     2744.04     2723.75     82.14 o 
  -3   7   3     3883.91     3649.76     82.27 o 
  -2   7   3       14.88       44.94     22.94 o 
  -1   7   3     5045.31     4619.36     89.07 o 
   0   7   3    12552.40    12888.96    181.63 o 
   1   7   3     3196.75     3142.56     75.65 o 
   2   7   3       45.67       51.29     28.64 o 
   3   7   3     7321.04     7588.16    139.71 o 
   4   7   3     2577.96     2631.76    141.29 o 
   5   7   3     6835.47     7268.04    179.99 o 
   6   7   3        0.96      -25.34     45.51 o 
   7   7   3      981.29      965.58     91.29 o 
   8   7   3       63.47       35.77     59.51 o 
   9   7   3      513.86      464.18     86.53 o 
 -10   8   3     3047.19     3303.31    180.24 o 
  -9   8   3     1419.79     1351.29    101.00 o 
  -8   8   3     1918.06     2044.30    104.23 o 
  -7   8   3      153.26      187.43     54.53 o 
  -6   8   3     5380.36     5729.25    151.18 o 
  -5   8   3      725.30      761.23     61.95 o 
  -4   8   3      158.61      128.26     31.97 o 
  -3   8   3      151.47      164.04     30.51 o 
  -2   8   3     5839.32     5840.25    105.50 o 
  -1   8   3       96.43       58.98     24.62 o 
   0   8   3     3012.58     2935.65     71.81 o 
   1   8   3       16.72       26.04     42.43 o 
   2   8   3        4.41       -5.26     29.20 o 
   3   8   3        2.66       23.82     32.63 o 
   4   8   3     4343.77     4788.73    115.24 o 
   5   8   3        1.84      -40.54     45.14 o 
   6   8   3     4171.85     4650.91    152.64 o 
   7   8   3      320.26      371.12     71.90 o 
   8   8   3     1183.55     1223.33    173.40 o 
   9   8   3       17.81       -0.64     66.98 o 
 -10   9   3      159.50       77.20     99.98 o 
  -9   9   3      571.86      653.10     98.76 o 
  -8   9   3      539.56      465.24     68.57 o 
  -7   9   3      719.18      654.86     70.77 o 
  -6   9   3     3434.16     3363.20    116.82 o 
  -5   9   3     3509.41     3886.27    135.02 o 
  -4   9   3     4361.44     4128.15     96.30 o 
  -3   9   3     5503.83     5585.79    108.89 o 
  -2   9   3     2901.32     2698.52     69.00 o 
  -1   9   3     3108.25     3117.54     71.74 o 
   0   9   3    12239.94    11832.41    173.36 o 
   1   9   3     5500.26     5438.32    144.30 o 
   2   9   3     3176.98     3424.51     87.14 o 
   3   9   3     1434.43     1445.73     67.66 o 
   4   9   3     6298.97     6692.10    140.32 o 
   5   9   3     6436.88     7271.44    293.82 o 
   6   9   3      634.83      570.34     93.19 o 
   7   9   3        1.24      -31.22     67.14 o 
   8   9   3      135.44      236.34     87.61 o 
   9   9   3      421.81      403.88    129.14 o 
 -10  10   3        4.31       58.36     75.26 o 
  -9  10   3     2157.27     1939.38    248.00 o 
  -8  10   3      140.96       34.15     61.52 o 
  -7  10   3     7239.91     7411.70    245.78 o 
  -6  10   3      208.07      255.87     64.69 o 
  -5  10   3      482.88      499.90     74.32 o 
  -4  10   3      331.65      295.97     47.33 o 
  -3  10   3     2875.31     3107.73    142.20 o 
  -2  10   3       24.64       26.59     48.45 o 
  -1  10   3      142.12      178.56     56.74 o 
   0  10   3       32.09       30.90     51.62 o 
   1  10   3       49.42       60.32     55.82 o 
   2  10   3       16.65       34.72     74.70 o 
   3  10   3       53.63       33.29     42.25 o 
   4  10   3     1146.72     1113.51    118.97 o 
   5  10   3      543.27      622.51     95.48 o 
   6  10   3        0.10      -70.87     74.43 o 
   7  10   3      121.06       80.12     76.17 o 
   8  10   3      210.45       42.02     77.55 o 
  -9  11   3      347.17      269.94    121.08 o 
  -8  11   3     2804.30     2420.54    236.61 o 
  -7  11   3       41.48      -78.32     78.32 o 
  -6  11   3      764.71      173.85     83.31 o 
  -5  11   3     1121.34      704.84    133.30 o 
  -4  11   3     5433.63     5711.61    192.86 o 
  -3  11   3     1410.32     1323.21    202.17 o 
  -2  11   3     3189.27     3541.20    159.38 o 
  -1  11   3     2064.50     2000.94    207.45 o 
   0  11   3     4607.97     4833.81    185.23 o 
   1  11   3     1338.85     1580.66    118.43 o 
   2  11   3     6571.93     7324.02    230.73 o 
   3  11   3      189.17      103.58     62.21 o 
   4  11   3     2138.32     2603.84    221.61 o 
   5  11   3      975.57      905.34    162.18 o 
   7  11   3        5.39        7.22    109.42 o 
   8  11   3      170.10      -98.87    108.86 o 
  -9  12   3      436.78      363.25    138.86 o 
  -8  12   3     3050.04     3518.62    277.71 o 
  -7  12   3       74.02       45.54     94.42 o 
  -6  12   3      744.75      613.19    136.63 o 
  -5  12   3       58.49      -63.87     76.65 o 
  -4  12   3     2582.38     3174.81    239.39 o 
  -3  12   3      632.28      613.66    173.29 o 
  -2  12   3      290.68      390.89     79.43 o 
  -1  12   3        0.61       76.27     65.26 o 
   0  12   3      388.96      307.99    110.81 o 
   1  12   3      369.71      257.44     71.33 o 
   2  12   3        2.84       20.62     57.25 o 
   3  12   3      527.41      457.44     82.97 o 
   4  12   3     3180.05     3591.94    261.61 o 
   5  12   3       19.66      -81.65     81.65 o 
   6  12   3      341.81      271.05    133.30 o 
   7  12   3      109.55       98.87    119.97 o 
  -8  13   3      490.42      368.25    139.97 o 
  -6  13   3      164.36       -3.89     90.53 o 
  -5  13   3      650.07      577.09    143.86 o 
  -4  13   3      312.31      151.63    104.98 o 
  -3  13   3     9989.38    10406.18    298.48 o 
  -2  13   3       62.44       -6.61     63.43 o 
  -1  13   3     2420.61     2703.73    157.49 o 
   0  13   3      527.00      542.45     94.42 o 
   1  13   3     4997.65     5437.53    217.24 o 
   2  13   3      473.98      504.80    163.85 o 
   3  13   3     1584.26     1642.29    134.90 o 
   4  13   3      150.02      168.85    115.53 o 
   5  13   3     2971.38     3101.50    263.27 o 
   6  13   3        0.69      -39.99    102.20 o 
   7  13   3     1151.01      123.86     82.20 o 
  -7  14   3     1632.95     1427.44    206.06 o 
  -6  14   3      397.31      307.71    117.19 o 
  -5  14   3       50.91       34.44     96.09 o 
  -4  14   3      300.52      252.72    114.42 o 
  -3  14   3     1135.03     1122.54    131.36 o 
  -2  14   3        7.02      -33.17     66.13 o 
  -1  14   3      536.60      399.95     90.29 o 
   0  14   3      683.12      495.81     94.74 o 
   1  14   3      257.82      244.51    220.23 o 
   2  14   3      671.87      633.24    104.07 o 
   3  14   3     1149.84     1446.88    206.62 o 
   4  14   3      921.42      846.47    179.40 o 
   5  14   3      225.87      108.86    117.75 o 
   6  14   3     1457.75     1550.19    225.50 o 
  -6  15   3     1249.52      980.33    186.62 o 
  -5  15   3      209.60      208.84    116.64 o 
  -4  15   3     2814.81     2614.39    267.72 o 
  -3  15   3      138.98       48.32     98.31 o 
  -2  15   3     2529.84     3048.10    180.97 o 
  -1  15   3     1249.04     1064.96    125.86 o 
   0  15   3     4768.38     5156.38    489.05 o 
   1  15   3      167.27      144.43     83.59 o 
   2  15   3     2173.72     2041.35    161.21 o 
   3  15   3      452.72      297.71    139.41 o 
   4  15   3     1634.45     1566.86    232.17 o 
   5  15   3        0.26      -98.31     98.31 o 
  -5  16   3       58.09      -90.53     90.53 o 
  -4  16   3      208.66      106.64    124.97 o 
  -3  16   3        4.45       33.33    106.64 o 
  -2  16   3      602.18      442.63    104.99 o 
  -1  16   3      474.54      507.51    105.90 o 
   0  16   3        4.35      -72.45     98.59 o 
   1  16   3      164.64       68.03     88.11 o 
   2  16   3      160.85       46.57     84.37 o 
   3  16   3       33.28     -119.42    119.42 o 
  -3  17   3     1829.68     1641.28    243.28 o 
  -2  17   3     1578.55     1479.61    159.78 o 
  -1  17   3     4078.83     4778.25    237.97 o 
   0  17   3      569.97      241.85    102.03 o 
   1  17   3     2250.92     2552.04    274.38 o 
 -12   0   4     1340.67     1368.01    206.62 o 
 -10   0   4     1322.52     1300.81    182.74 o 
  -8   0   4      632.86      446.01    113.86 o 
  -6   0   4        8.52      -37.73     53.60 o 
  -4   0   4     7129.91     7343.06    168.55 o 
  -2   0   4      173.89      201.66     37.63 o 
   0   0   4     2461.57     2311.23     88.51 o 
   2   0   4     5695.61     5281.24    147.99 o 
   4   0   4     5453.84     5838.12    173.48 o 
   6   0   4    12412.81    12420.82    297.47 o 
   8   0   4     3025.14     3271.46    257.72 o 
 -12   1   4       44.19      124.07    100.81 o 
 -11   1   4     1068.71      851.96    129.41 o 
 -10   1   4     3530.46     3471.51    178.09 o 
  -9   1   4      671.89      509.44     86.92 o 
  -8   1   4      112.87       21.97     56.65 o 
  -7   1   4    10832.27    11060.62    211.22 o 
  -6   1   4    15749.14    15640.58    215.88 o 
  -5   1   4    17799.51    18051.07    283.65 o 
  -4   1   4      403.26      442.20     32.25 o 
  -3   1   4    10140.43     9792.80    144.07 o 
  -2   1   4    16623.58    15947.40    209.70 o 
  -1   1   4    24499.43    23444.61    287.63 o 
   0   1   4     2191.16     1974.43     58.46 o 
   1   1   4     3999.02     3699.86     81.88 o 
   2   1   4     1841.56     1688.21     61.89 o 
   3   1   4     8928.38     9264.61    155.30 o 
   4   1   4     6956.82     6988.93    136.11 o 
   5   1   4      110.99       91.28     35.04 o 
   6   1   4       41.89      -23.33     33.33 o 
   7   1   4      246.36      254.78     58.61 o 
   8   1   4      887.96      691.05    114.37 o 
   9   1   4     1160.53      742.00    119.17 o 
  10   1   4      406.69      402.15    115.14 o 
 -12   2   4       64.19       70.47    121.36 o 
 -11   2   4     1402.83     1431.12    139.03 o 
 -10   2   4       14.55       49.00     59.78 o 
  -9   2   4     1626.86     1484.46    123.50 o 
  -8   2   4        1.76      -24.56     59.24 o 
  -7   2   4       76.26       39.60     36.49 o 
  -6   2   4     2235.56     2529.10     65.79 o 
  -5   2   4     1930.12     1904.87     57.23 o 
  -4   2   4      134.43      197.96     42.81 o 
  -3   2   4       19.67       36.20     23.46 o 
  -2   2   4     1950.58     1993.23     67.70 o 
  -1   2   4      964.83     1115.73     46.27 o 
   0   2   4     1118.30     1131.60     48.60 o 
   1   2   4     7963.43     7835.78    155.36 o 
   2   2   4      265.42      199.84     48.02 o 
   3   2   4     1653.26     1622.90     64.16 o 
   4   2   4      137.50      198.64     35.22 o 
   5   2   4     6880.52     7187.91    145.18 o 
   6   2   4      197.43      228.31     43.40 o 
   7   2   4     3142.68     3086.20    125.98 o 
   8   2   4     1937.02     1741.57    152.87 o 
   9   2   4      955.56      793.95    167.46 o 
  10   2   4       84.11       18.33     92.69 o 
 -12   3   4      947.97     1037.91    162.74 o 
 -11   3   4     1784.99     1439.12    137.65 o 
 -10   3   4     1255.71     1063.03    183.85 o 
  -9   3   4      305.60      308.51     75.90 o 
  -8   3   4     5814.06     6120.19    236.55 o 
  -7   3   4      768.72      707.52     63.65 o 
  -6   3   4     7878.31     8200.59    266.05 o 
  -5   3   4     3080.49     2983.00     77.76 o 
  -4   3   4    14194.31    14169.63    223.96 o 
  -3   3   4     1315.40     1385.96     83.30 o 
  -2   3   4    25296.76    24245.33    299.69 o 
  -1   3   4    21006.59    21064.10    266.45 o 
   0   3   4     9970.37     9675.85    146.10 o 
   1   3   4        0.19       -0.35     22.66 o 
   2   3   4    13922.06    13070.15    387.65 o 
   3   3   4     1243.45     1079.34    101.09 o 
   4   3   4     2606.81     2999.21    101.55 o 
   5   3   4      318.39      218.33     41.28 o 
   6   3   4     2478.51     2393.38     90.33 o 
   7   3   4     1090.84      979.56     87.82 o 
   8   3   4      329.17      361.77     68.11 o 
   9   3   4      170.70      117.12     94.70 o 
  10   3   4      196.58      127.68     95.53 o 
 -11   4   4     1102.81     1074.84    123.96 o 
 -10   4   4     3780.46     3835.57    181.24 o 
  -9   4   4     1228.56     1196.63    148.58 o 
  -8   4   4     1132.00     1328.93    102.18 o 
  -7   4   4      136.31      165.80     43.61 o 
  -6   4   4      913.03     1017.18    128.73 o 
  -5   4   4        0.37      -21.19     21.19 o 
  -4   4   4      723.62      805.02     43.84 o 
  -3   4   4      111.02      131.49     25.23 o 
  -2   4   4     2085.41     1892.97     64.22 o 
  -1   4   4      758.31      757.73     42.95 o 
   0   4   4       95.02      158.51     31.50 o 
   1   4   4      125.93      159.46     31.11 o 
   2   4   4    17846.45    17640.18    271.41 o 
   3   4   4     1913.02     1749.54    160.02 o 
   4   4   4      910.77      981.48     62.77 o 
   5   4   4      308.29      257.44     53.87 o 
   6   4   4     6917.02     7647.58    234.37 o 
   7   4   4     2343.78     2317.11    132.78 o 
   8   4   4      889.04      932.13     91.70 o 
   9   4   4      648.33      520.36    131.64 o 
  10   4   4      821.43      761.96    128.58 o 
 -11   5   4      912.60      816.91    111.93 o 
 -10   5   4        0.72       80.77     47.25 o 
  -9   5   4     3077.70     3113.67    158.18 o 
  -8   5   4       35.90       38.42     47.76 o 
  -7   5   4     8259.00     8626.92    193.69 o 
  -6   5   4      185.89      185.32     43.69 o 
  -5   5   4     9572.62     9474.38    151.42 o 
  -4   5   4      149.58      153.87     27.82 o 
  -3   5   4    19308.73    18221.80    549.65 o 
  -2   5   4       49.39       23.72     25.14 o 
  -1   5   4    15348.50    15237.16    239.65 o 
   0   5   4     3922.08     4036.41     98.55 o 
   1   5   4    19104.41    18854.02    386.83 o 
   2   5   4       54.42       97.99     29.17 o 
   3   5   4      590.79      502.90     53.64 o 
   4   5   4      832.14      921.58     67.42 o 
   5   5   4      754.87      813.64     60.85 o 
   6   5   4       53.92       67.81     56.68 o 
   7   5   4      203.84       95.36     55.32 o 
   8   5   4        8.55       26.19     50.59 o 
   9   5   4      298.61       86.32     83.01 o 
 -11   6   4       31.89       13.31     71.46 o 
 -10   6   4      173.83       62.69     68.32 o 
  -9   6   4     2399.27     2793.83    122.20 o 
  -8   6   4     1203.36     1073.59    137.97 o 
  -7   6   4      666.57      577.08     99.63 o 
  -6   6   4      499.25      510.24     58.97 o 
  -5   6   4     3213.93     3023.52     79.52 o 
  -4   6   4       58.41       52.10     24.82 o 
  -3   6   4     2420.48     2204.99     67.33 o 
  -2   6   4      820.07      996.05     50.41 o 
  -1   6   4      168.66      252.81     32.04 o 
   0   6   4     6295.93     5861.89    124.44 o 
   1   6   4     1614.14     1490.99     76.56 o 
   2   6   4     3005.88     3122.54     85.06 o 
   3   6   4     2627.53     2678.72     83.92 o 
   4   6   4     6352.46     6210.86    397.61 o 
   5   6   4      628.61      633.48     57.00 o 
   6   6   4     2054.19     2372.53    114.12 o 
   7   6   4     3373.10     3662.04    145.22 o 
   8   6   4     2556.58     2776.12    139.18 o 
   9   6   4        4.74      -16.61     86.81 o 
 -11   7   4      108.50      217.77     99.98 o 
 -10   7   4     1617.49     1554.43    138.37 o 
  -9   7   4      945.56      913.73     84.98 o 
  -8   7   4     3152.92     3338.11    127.05 o 
  -7   7   4      160.11      132.67     48.73 o 
  -6   7   4     6198.62     6530.48    162.12 o 
  -5   7   4     1533.88     1615.14     80.33 o 
  -4   7   4    10607.57    11148.88    196.71 o 
  -3   7   4      368.48      373.77     41.69 o 
  -2   7   4     9829.05     9490.68    182.95 o 
  -1   7   4     1200.73     1259.88     55.90 o 
   0   7   4     6431.07     6266.80    117.11 o 
   1   7   4      927.74     1077.56     55.31 o 
   2   7   4     1204.43     1276.53     91.29 o 
   3   7   4      226.34      345.49     56.00 o 
   4   7   4     1594.24     1635.60    197.45 o 
   5   7   4     2072.35     2202.25    115.08 o 
   6   7   4      249.70      270.92     63.43 o 
   7   7   4      153.62       85.28     62.90 o 
   8   7   4        5.07      -59.69     59.69 o 
   9   7   4      667.13      552.32    119.97 o 
 -10   8   4      968.47      955.62    214.39 o 
  -9   8   4      247.48      260.85     63.19 o 
  -8   8   4      923.41      792.07     77.99 o 
  -7   8   4     5258.58     5910.93    161.83 o 
  -6   8   4      261.02      198.31     55.50 o 
  -5   8   4     1041.17     1027.14    140.44 o 
  -4   8   4      188.36      243.91     36.49 o 
  -3   8   4        3.18       -1.00     26.64 o 
  -2   8   4       99.38      113.61     30.16 o 
  -1   8   4     4618.14     4468.16     97.87 o 
   0   8   4       91.75      109.19     30.31 o 
   1   8   4     4362.26     4339.51    117.54 o 
   2   8   4      795.44      822.08     70.97 o 
   3   8   4     2623.93     2738.85     88.85 o 
   4   8   4       42.52       43.45     40.11 o 
   5   8   4    11536.09    11479.23    968.32 o 
   6   8   4      615.37      831.97     86.42 o 
   7   8   4     2601.72     2959.08    138.41 o 
   8   8   4        0.32        7.79     67.75 o 
   9   8   4     3005.05     3363.57    170.11 o 
 -10   9   4      718.83      578.75    141.63 o 
  -9   9   4     1124.13      955.52    135.25 o 
  -8   9   4     2999.45     3221.31    167.48 o 
  -7   9   4     4098.69     4210.47    196.72 o 
  -6   9   4      739.59      721.73     67.54 o 
  -5   9   4     9572.06     9833.87    236.79 o 
  -4   9   4     5428.59     5508.60    115.98 o 
  -3   9   4     4070.53     4082.46     95.67 o 
  -2   9   4      680.65      665.30     46.26 o 
  -1   9   4    11172.18    11004.25    172.25 o 
   0   9   4     6231.67     6626.05    125.66 o 
   1   9   4     1979.62     2111.81     71.95 o 
   2   9   4      437.61      578.41     50.50 o 
   3   9   4     2079.45     2331.63     85.49 o 
   4   9   4     1823.97     2069.22     86.50 o 
   5   9   4      685.05      860.35    102.50 o 
   6   9   4      217.74      176.56     65.04 o 
   7   9   4       68.64      156.52    127.19 o 
   8   9   4        1.19      107.67     88.96 o 
 -10  10   4      602.77      609.99    185.51 o 
  -9  10   4      426.09      509.55     94.22 o 
  -8  10   4     3803.99     3860.69    251.05 o 
  -7  10   4        0.08      -12.77     54.98 o 
  -6  10   4     1244.56      797.67     87.59 o 
  -5  10   4       35.88       21.40     46.83 o 
  -4  10   4       22.29      -33.29     41.89 o 
  -3  10   4      419.41      425.96     69.83 o 
  -2  10   4      208.14      238.95     65.26 o 
  -1  10   4      446.66      436.49     74.42 o 
   0  10   4     5920.72     6110.80    205.69 o 
   1  10   4        4.14      -30.83     47.70 o 
   2  10   4     1977.29     2125.37     99.13 o 
   3  10   4      636.24      598.99     98.78 o 
   4  10   4     7627.34     8551.92    202.38 o 
   5  10   4        0.22       68.70     68.17 o 
   6  10   4     1139.17     1159.22    228.84 o 
   7  10   4      759.84      931.25    124.75 o 
   8  10   4     2693.23     3040.63    278.82 o 
  -9  11   4     1862.56     2113.95    238.28 o 
  -8  11   4      437.26      358.80    120.53 o 
  -7  11   4     3068.00     3351.99    247.72 o 
  -6  11   4     1760.12      995.32    151.08 o 
  -5  11   4     2944.67     3100.94    233.83 o 
  -4  11   4     3417.58     3592.36    650.68 o 
  -3  11   4     6575.90     6586.82    413.51 o 
  -2  11   4     3956.71     3966.30    170.94 o 
  -1  11   4     1617.45     1704.59    176.90 o 
   0  11   4     3265.02     3517.08    178.01 o 
   1  11   4     8723.61     8966.71    355.75 o 
   2  11   4      222.00      263.71     70.93 o 
   3  11   4      173.70      279.41     71.66 o 
   4  11   4      315.91      388.24    123.30 o 
   5  11   4     2484.45     2076.18    229.95 o 
   6  11   4        9.12      -27.77     68.32 o 
   7  11   4       72.03       66.10    108.31 o 
  -9  12   4      234.17       92.20    113.86 o 
  -8  12   4      756.66      941.45    173.29 o 
  -7  12   4      445.84      171.07    103.31 o 
  -6  12   4       66.22       67.21     93.31 o 
  -5  12   4       20.40       -7.22     88.31 o 
  -4  12   4      101.58      112.20     91.09 o 
  -3  12   4       85.96      120.49     66.36 o 
  -2  12   4      321.91      312.27     74.12 o 
  -1  12   4     2994.88     3451.53    167.88 o 
   0  12   4       12.44       27.08     59.84 o 
   1  12   4      587.26      720.98     95.92 o 
   2  12   4      501.82      510.86     85.72 o 
   3  12   4     3866.29     4206.98    189.60 o 
   4  12   4       75.55      -43.32     97.75 o 
   5  12   4     1288.07     1327.47    198.29 o 
   6  12   4      339.43      167.18    118.31 o 
   7  12   4     2297.26     2743.80    280.49 o 
  -8  13   4     3397.42     3784.67    291.60 o 
  -7  13   4      298.76       34.99     87.20 o 
  -6  13   4     1025.74     1010.32    172.74 o 
  -5  13   4      570.21      542.10    143.30 o 
  -4  13   4     9011.30     8680.75    405.46 o 
  -3  13   4     1407.82     1328.42    123.91 o 
  -2  13   4     5876.21     5952.99    223.45 o 
  -1  13   4        0.15      -51.46     65.26 o 
   0  13   4     5962.31     6120.13    228.92 o 
   1  13   4     1227.39     1179.67    215.23 o 
   2  13   4     1869.71     2181.96    155.66 o 
   3  13   4       22.28      -31.65     63.10 o 
   4  13   4        9.00      -83.31     83.31 o 
   5  13   4      257.65      264.94    125.53 o 
   6  13   4       71.28      109.42    121.64 o 
  -7  14   4      230.40      255.50    126.08 o 
  -6  14   4       54.65      -43.32     89.98 o 
  -5  14   4        1.39      -17.77     89.98 o 
  -4  14   4       33.86       10.00     99.42 o 
  -3  14   4        2.02      -10.03     66.94 o 
  -2  14   4      266.71      181.44     78.04 o 
  -1  14   4     1171.07     1196.87    128.60 o 
   0  14   4      469.48      421.50     93.06 o 
   1  14   4     1705.96     1726.33    147.88 o 
   2  14   4     1124.14     1029.44    120.77 o 
   3  14   4     1060.00     1105.85    198.84 o 
   4  14   4     1268.26     1505.76    216.62 o 
   5  14   4     1178.53      961.44    191.62 o 
  -6  15   4      766.83      385.47    136.08 o 
  -5  15   4     2628.22     2312.24    252.72 o 
  -4  15   4      568.33      390.46    140.52 o 
  -3  15   4     2693.09     3150.37    267.16 o 
  -2  15   4      637.96      541.95    103.53 o 
  -1  15   4     3180.81     3283.32    188.88 o 
   0  15   4       32.15      -74.71     74.71 o 
   1  15   4     3377.58     3732.59    202.24 o 
   2  15   4       53.60       51.60     83.74 o 
   3  15   4      464.55      320.48    146.63 o 
   4  15   4       12.48     -104.42    104.42 o 
  -5  16   4       39.35      -25.55    103.86 o 
  -4  16   4      383.52      379.36    153.30 o 
  -3  16   4       38.29        0.56    113.86 o 
  -2  16   4        0.23      -34.14     84.27 o 
  -1  16   4      350.16      156.51    102.75 o 
   0  16   4     1384.30     1213.79    142.40 o 
   1  16   4        0.71      -21.32     86.65 o 
   2  16   4      714.42      605.06    188.29 o 
   3  16   4      208.72       42.21    140.52 o 
  -2  17   4     1827.39     1831.02    171.01 o 
  -1  17   4     1491.78     1273.54    153.37 o 
   0  17   4     2310.03     2377.82    191.59 o 
 -11   0   5       70.33      -29.44     88.31 o 
  -9   0   5      123.34       46.66     89.42 o 
  -7   0   5        1.27       24.59     34.71 o 
  -5   0   5    12461.31    12667.40    262.93 o 
  -3   0   5    28410.40    28494.31    496.50 o 
  -1   0   5    24793.65    24554.21    437.71 o 
   1   0   5    22530.51    20644.19    433.51 o 
   3   0   5     4728.00     4520.09    150.63 o 
   5   0   5     6381.50     6652.54    204.30 o 
   7   0   5     2127.25     2241.81    269.66 o 
   9   0   5     2802.94     2145.61    253.83 o 
 -12   1   5      612.87      490.58    107.13 o 
 -11   1   5     3526.49     3585.34    190.08 o 
 -10   1   5     3192.10     3199.22    171.38 o 
  -9   1   5       47.06      100.82     62.85 o 
  -8   1   5     2670.97     2726.59    144.92 o 
  -7   1   5     5112.02     5175.34    135.51 o 
  -6   1   5    19968.84    19248.46    404.83 o 
  -5   1   5     3384.70     3440.10     96.12 o 
  -4   1   5     2790.64     2493.66     68.23 o 
  -3   1   5     3320.72     3365.89     79.73 o 
  -2   1   5    11162.87    10542.37    160.50 o 
  -1   1   5    11323.65    10895.02    163.99 o 
   0   1   5      946.47     1006.14     50.64 o 
   1   1   5      742.37      822.13     61.16 o 
   2   1   5     1990.21     1942.45     69.70 o 
   3   1   5     3474.05     3198.34     90.75 o 
   4   1   5       38.84       40.05     34.87 o 
   5   1   5     1934.42     1805.40     90.11 o 
   6   1   5       35.28       31.13     40.81 o 
   7   1   5      266.89      314.99     63.16 o 
   8   1   5       86.56       70.69     86.92 o 
   9   1   5      565.73      382.97    109.58 o 
  10   1   5     1275.38     1160.28    226.61 o 
 -12   2   5      264.85      294.19     98.25 o 
 -11   2   5       77.07      101.15     74.65 o 
 -10   2   5      440.27      347.54     86.15 o 
  -9   2   5      372.83      310.60     80.26 o 
  -8   2   5      112.36      120.30     43.70 o 
  -7   2   5        5.98      -35.14     35.14 o 
  -6   2   5      496.64      491.62     38.40 o 
  -5   2   5      209.49      271.71     44.25 o 
  -4   2   5     5954.00     5948.39    110.71 o 
  -3   2   5     3846.74     3861.48    117.65 o 
  -2   2   5    11768.25    11432.89    196.97 o 
  -1   2   5      447.59      561.57     46.17 o 
   0   2   5    10152.64     9731.09    179.22 o 
   1   2   5      270.92      227.48     32.47 o 
   2   2   5    15894.57    15470.01    285.06 o 
   3   2   5      771.13      796.46     55.14 o 
   4   2   5     6472.19     6419.28    137.34 o 
   5   2   5       43.35      105.00     39.76 o 
   6   2   5     9526.37     9825.09    299.35 o 
   7   2   5     1010.35     1096.05    123.54 o 
   8   2   5     1721.15     1476.45    142.42 o 
   9   2   5       44.03       35.46     85.43 o 
 -12   3   5       95.16      325.49     90.85 o 
 -11   3   5     3846.57     3862.09    206.34 o 
 -10   3   5     1204.16     1290.72    135.80 o 
  -9   3   5     7672.96     7692.20    249.76 o 
  -8   3   5       21.72       18.53     41.68 o 
  -7   3   5     7397.81     7245.75    170.69 o 
  -6   3   5     3317.60     3032.51    150.51 o 
  -5   3   5    11354.71    10815.40    189.84 o 
  -4   3   5      645.29      596.38     48.14 o 
  -3   3   5    12718.81    12607.36    185.76 o 
  -2   3   5     6736.89     6754.98    121.94 o 
  -1   3   5     2237.94     2028.93     65.03 o 
   0   3   5      860.61     1009.48     52.95 o 
   1   3   5     2836.47     2577.70     77.43 o 
   2   3   5     2650.38     2399.74     89.15 o 
   3   3   5       60.23       39.64     26.54 o 
   4   3   5       99.32      175.90     39.33 o 
   5   3   5       63.85      113.21     40.34 o 
   6   3   5      956.47      778.60     66.04 o 
   7   3   5       12.04       92.51     56.07 o 
   8   3   5       62.51      -36.99    104.98 o 
   9   3   5      329.72      314.46    101.68 o 
 -11   4   5        1.31       84.99     70.90 o 
 -10   4   5      492.65      520.65    164.68 o 
  -9   4   5      569.66      527.25     88.05 o 
  -8   4   5      220.14      162.54     43.17 o 
  -7   4   5     1980.68     1724.23    240.45 o 
  -6   4   5       31.05       54.40     39.33 o 
  -5   4   5      285.32      310.21     34.51 o 
  -4   4   5      817.88      859.09     61.45 o 
  -3   4   5    19350.29    19101.75    257.21 o 
  -2   4   5     6564.22     6447.67    120.58 o 
  -1   4   5     1802.19     1914.79     65.09 o 
   0   4   5     3841.03     3519.61    163.87 o 
   1   4   5    29177.42    28561.67    421.49 o 
   2   4   5     8287.97     8622.52    154.87 o 
   3   4   5     6734.41     6764.27    158.67 o 
   4   4   5     3660.75     3728.70    107.67 o 
   5   4   5     1580.52     1754.96     96.40 o 
   6   4   5     2473.98     2517.30    228.28 o 
   7   4   5     2950.33     3313.10    139.76 o 
   8   4   5     1387.34     1481.73    112.87 o 
   9   4   5      334.03      343.89    108.20 o 
 -11   5   5      159.87      119.89     69.90 o 
 -10   5   5     3561.08     3403.09    247.16 o 
  -9   5   5      604.21      555.02     88.78 o 
  -8   5   5     9097.06     9655.55    217.04 o 
  -7   5   5      164.73      112.01     46.06 o 
  -6   5   5     6992.27     6962.30    166.02 o 
  -5   5   5      353.65      410.62     39.15 o 
  -4   5   5    16032.21    15736.24    225.19 o 
  -3   5   5        1.32       -2.98     25.18 o 
  -2   5   5     4903.56     4886.22    158.13 o 
  -1   5   5      355.28      358.67     37.86 o 
   0   5   5    14971.26    15396.27    254.34 o 
   1   5   5      607.81      566.85     45.05 o 
   2   5   5     2259.17     2245.75     78.79 o 
   3   5   5     1070.77     1259.41     69.88 o 
   4   5   5      185.71      135.04     41.67 o 
   5   5   5       12.18      -12.97     35.89 o 
   6   5   5       11.52       -6.50     52.07 o 
   7   5   5       65.35       56.57     59.68 o 
   8   5   5     1289.34     1490.91    139.41 o 
   9   5   5      361.37      442.94    114.39 o 
 -11   6   5      324.70      412.83     94.05 o 
 -10   6   5      426.48      478.26     88.77 o 
  -9   6   5       57.03      143.47     60.84 o 
  -8   6   5     1461.64     1455.83     94.08 o 
  -7   6   5        8.21       24.86     39.83 o 
  -6   6   5       19.10       -2.74     39.29 o 
  -5   6   5     5473.42     5331.75    139.65 o 
  -4   6   5     1070.59     1318.99     71.14 o 
  -3   6   5     1441.20     1420.81     61.27 o 
  -2   6   5     6387.66     6688.35    127.54 o 
  -1   6   5     7363.61     7205.83    151.24 o 
   0   6   5       26.15       -2.39     21.94 o 
   1   6   5     6507.25     6546.57    150.12 o 
   2   6   5     7240.64     7331.77    144.02 o 
   3   6   5     7119.18     7459.32    151.05 o 
   4   6   5      157.74       90.41     35.43 o 
   5   6   5     2469.76     2812.61     99.81 o 
   6   6   5     3157.03     3434.18    139.25 o 
   7   6   5      965.22     1076.37    101.00 o 
   8   6   5        1.08      -51.29     57.75 o 
   9   6   5     1190.74     1003.55    166.35 o 
 -11   7   5     1303.43     1294.07    135.15 o 
 -10   7   5        2.93       20.21     67.93 o 
  -9   7   5     2670.11     2969.72    127.31 o 
  -8   7   5      114.90       55.11     47.53 o 
  -7   7   5     4656.36     4884.14    146.39 o 
  -6   7   5      544.35      484.13     60.47 o 
  -5   7   5     6861.32     7145.42    137.07 o 
  -4   7   5     1589.38     1723.70     71.11 o 
  -3   7   5     6412.25     6334.93    125.20 o 
  -2   7   5      534.59      574.34     46.24 o 
  -1   7   5     5323.40     5345.25    113.16 o 
   0   7   5     1393.10     1421.00     72.05 o 
   1   7   5     4784.25     4880.83    131.58 o 
   2   7   5      691.38      794.95     68.71 o 
   3   7   5     1531.61     1581.02     80.50 o 
   4   7   5       44.93       -4.82     57.16 o 
   5   7   5       33.95        1.49     39.00 o 
   6   7   5      182.18      177.66     66.26 o 
   7   7   5      832.20      824.45     94.82 o 
   8   7   5       22.75       -7.48     67.26 o 
   9   7   5     1009.03      833.70    137.19 o 
 -10   8   5      539.51      373.86     84.58 o 
  -9   8   5      186.37      113.31     56.28 o 
  -8   8   5       80.50      114.40     52.36 o 
  -7   8   5       11.98       38.64     45.21 o 
  -6   8   5     1320.94     1369.36     87.20 o 
  -5   8   5      177.73      166.39     41.48 o 
  -4   8   5     4362.85     4460.67    105.83 o 
  -3   8   5      742.93      771.14     53.09 o 
  -2   8   5     4986.38     5211.30    113.78 o 
  -1   8   5      263.15      324.67     42.22 o 
   0   8   5    15093.35    15049.46    226.06 o 
   1   8   5     2316.50     2543.44     81.53 o 
   2   8   5     1195.54     1307.97    113.91 o 
   3   8   5      642.50      725.04     87.01 o 
   4   8   5     8390.36     9054.74    211.50 o 
   5   8   5      793.06      619.52     75.67 o 
   6   8   5      697.02      817.47    117.67 o 
   7   8   5      393.34      514.13     86.00 o 
   8   8   5     2949.75     3170.85    289.86 o 
 -10   9   5     1760.45     1552.41    197.18 o 
  -9   9   5     1788.14     1588.18    223.28 o 
  -8   9   5     1946.19     2011.72    110.92 o 
  -7   9   5     1217.66     1229.28     88.79 o 
  -6   9   5     7963.69     8042.07    188.74 o 
  -5   9   5     4297.67     4461.54    129.97 o 
  -4   9   5     2038.60     2080.12     77.50 o 
  -3   9   5     2091.48     2071.67     75.05 o 
  -2   9   5     4951.11     4784.20    109.74 o 
  -1   9   5      350.69      322.26     42.90 o 
   0   9   5     1824.61     1836.96     74.04 o 
   1   9   5     1171.17     1287.18     69.42 o 
   2   9   5      620.78      647.45     56.37 o 
   3   9   5       87.11       79.40     43.51 o 
   4   9   5       17.18      -27.85     39.78 o 
   5   9   5       91.70       37.34     54.93 o 
   6   9   5      607.95      555.81     84.22 o 
   7   9   5     1635.99     1779.96    233.56 o 
   8   9   5       91.11      107.25     92.46 o 
 -10  10   5      333.81      208.33    173.85 o 
  -9  10   5      170.70      171.01     76.94 o 
  -8  10   5       13.02       -0.18     61.78 o 
  -7  10   5      274.36      191.68    135.25 o 
  -6  10   5       25.24       -6.31     46.44 o 
  -5  10   5     4676.42     4412.18    164.67 o 
  -4  10   5       40.60       36.45     38.75 o 
  -3  10   5      194.36      185.73     61.39 o 
  -2  10   5      481.94      459.63     77.36 o 
  -1  10   5     6562.86     7062.00    226.60 o 
   0  10   5      100.50       99.20     61.76 o 
   1  10   5     3776.38     4156.15    176.40 o 
   2  10   5      481.70      528.72    144.69 o 
   3  10   5     9275.58     9942.34    223.76 o 
   4  10   5      127.83       80.18     52.95 o 
   5  10   5     5046.51     6159.47    234.39 o 
   6  10   5       75.15       46.48     75.53 o 
   7  10   5     2920.74     2709.55    290.49 o 
  -9  11   5      464.66      549.87    154.41 o 
  -8  11   5     3818.74     4111.26    287.16 o 
  -7  11   5      507.06      700.39    143.30 o 
  -6  11   5     1188.93      850.91    145.52 o 
  -5  11   5      748.45      603.75    135.52 o 
  -4  11   5     7983.25     8323.53    246.87 o 
  -3  11   5      907.43      928.49     98.15 o 
  -2  11   5       41.22       87.73     64.80 o 
  -1  11   5     2284.41     2281.62    142.55 o 
   0  11   5     4081.70     4243.20    183.93 o 
   1  11   5      661.46      544.13     85.79 o 
   2  11   5        3.95        0.90     55.70 o 
   3  11   5      368.78      296.38     75.96 o 
   4  11   5       12.69       16.11     95.53 o 
   5  11   5      111.68      154.41    121.08 o 
   6  11   5       15.66      -69.98     69.98 o 
   7  11   5      167.88      131.64    124.42 o 
  -8  12   5       82.68       -6.67    100.53 o 
  -7  12   5        0.79       14.44     80.54 o 
  -6  12   5      360.50      247.72    102.20 o 
  -5  12   5      126.27      133.86    106.64 o 
  -4  12   5      874.03      719.28    138.30 o 
  -3  12   5      188.69      184.54     77.20 o 
  -2  12   5     2847.07     2861.18    158.46 o 
  -1  12   5        1.23      -34.63    101.64 o 
   0  12   5     5023.49     5282.20    215.32 o 
   1  12   5      655.78      557.96     94.16 o 
   2  12   5     4168.61     4768.18    203.80 o 
   3  12   5     1032.66      943.88    213.56 o 
   4  12   5     4777.33     5275.43    330.48 o 
   5  12   5      136.66        9.44    101.64 o 
   6  12   5     1059.58     1393.56    208.84 o 
  -8  13   5      333.48      157.19    125.53 o 
  -7  13   5     1411.25      784.82    166.07 o 
  -6  13   5       99.71       11.66     81.65 o 
  -5  13   5     3566.36     3851.32    283.27 o 
  -4  13   5     1125.88     1044.76    174.40 o 
  -3  13   5     4227.18     4466.93    196.71 o 
  -2  13   5       19.63        6.84    117.19 o 
  -1  13   5      975.00     1089.64    119.07 o 
   0  13   5      593.91      534.34    127.75 o 
   1  13   5     2782.46     3113.61    173.46 o 
   2  13   5       53.64       47.59     74.12 o 
   3  13   5      183.17      170.33     80.49 o 
   4  13   5       21.53      183.29    108.31 o 
   5  13   5       99.51       38.32    111.09 o 
  -7  14   5        1.78       -2.78     98.31 o 
  -6  14   5      137.17       59.99    108.31 o 
  -5  14   5      466.81      509.33    136.63 o 
  -4  14   5      138.50      180.51    111.09 o 
  -3  14   5      556.78      388.68     92.56 o 
  -2  14   5      236.36      138.20     77.20 o 
  -1  14   5     1149.02     1327.28    134.21 o 
   0  14   5     1342.65     1275.77    133.17 o 
   1  14   5     1266.82     1505.25    174.40 o 
   2  14   5     1364.38     1483.02    143.33 o 
   3  14   5     3770.88     4186.80    312.70 o 
   4  14   5     1690.71     1804.58    241.61 o 
   5  14   5      954.49     1149.18    197.73 o 
  -6  15   5     1885.73     1996.76    236.06 o 
  -5  15   5        6.71      -93.87     93.87 o 
  -4  15   5     2335.10     1873.45    232.17 o 
  -3  15   5        8.15       27.22    100.53 o 
  -2  15   5      751.00      891.70    124.10 o 
  -1  15   5      908.15      895.56    121.95 o 
   0  15   5     1576.08     1409.55    146.48 o 
   1  15   5      561.53      510.24    108.71 o 
   2  15   5       36.79      -18.21     77.44 o 
   3  15   5      396.03      366.58    148.30 o 
  -4  16   5      175.60      -43.32    119.42 o 
  -3  16   5       52.95       37.77    118.31 o 
  -2  16   5      818.06      714.36    122.53 o 
  -1  16   5      624.97      356.18    104.18 o 
   0  16   5     1186.42      778.38    174.13 o 
   1  16   5     1502.22     1423.62    155.53 o 
   2  16   5      362.87      233.78    101.18 o 
 -12   0   6        0.08       -1.11    108.86 o 
 -10   0   6      155.76      142.74     97.20 o 
  -8   0   6      238.09      211.06    104.98 o 
  -6   0   6     1749.47     1494.35     90.58 o 
  -4   0   6     6094.11     5931.67    165.03 o 
  -2   0   6    15437.75    14573.07    300.01 o 
   0   0   6    23234.37    22365.23    422.59 o 
   2   0   6    19467.72    19517.76    395.27 o 
   4   0   6     9267.55     9033.00    500.16 o 
   6   0   6     1071.93     1151.59    110.48 o 
   8   0   6      251.11      212.73    135.52 o 
 -12   1   6     1277.29     1248.67    257.16 o 
 -11   1   6     2640.54     2358.69    176.30 o 
 -10   1   6     1335.19     1231.13    126.85 o 
  -9   1   6     1130.78     1088.84    113.43 o 
  -8   1   6      209.36       24.56     84.70 o 
  -7   1   6     7733.18     7949.12    147.09 o 
  -6   1   6     3943.98     3910.41    112.69 o 
  -5   1   6     4655.09     4444.96    100.21 o 
  -4   1   6      699.33      790.00     49.63 o 
  -3   1   6      441.79      329.63     35.21 o 
  -2   1   6     5884.66     5562.56    113.10 o 
  -1   1   6       49.93      161.32     34.87 o 
   0   1   6     6485.16     6234.38    122.40 o 
   1   1   6     2456.10     2494.57    122.63 o 
   2   1   6      361.15      437.32     54.68 o 
   3   1   6      109.22      116.63     37.14 o 
   4   1   6     2852.80     2916.49     97.38 o 
   5   1   6     2753.23     2866.66    116.97 o 
   6   1   6      997.63      868.25     70.72 o 
   7   1   6       25.07      -15.54     51.91 o 
   8   1   6      227.79      141.99    110.53 o 
   9   1   6     1955.25     1445.19    161.20 o 
 -12   2   6      181.14      176.92    199.95 o 
 -11   2   6      145.34      155.78     72.85 o 
 -10   2   6        0.12       81.86     69.71 o 
  -9   2   6      520.34      474.78     88.72 o 
  -8   2   6      252.54      268.89     53.30 o 
  -7   2   6     3243.58     3536.19    118.33 o 
  -6   2   6      518.43      643.45     82.17 o 
  -5   2   6     1771.04     1696.57    109.91 o 
  -4   2   6     1976.90     1820.82     64.82 o 
  -3   2   6    16861.78    15860.10    228.02 o 
  -2   2   6     1353.97     1338.97     71.51 o 
  -1   2   6    12917.84    12643.07    223.82 o 
   0   2   6     2695.84     2639.77     91.74 o 
   1   2   6    21500.94    21176.70    415.90 o 
   2   2   6     1967.90     1751.82    136.21 o 
   3   2   6    11327.25    11441.86    198.05 o 
   4   2   6       48.27       80.85     39.87 o 
   5   2   6     8015.34     7780.11    183.66 o 
   6   2   6      502.86      551.22     60.29 o 
   7   2   6     1728.86     1633.44    142.42 o 
   8   2   6       19.90      -48.10    139.13 o 
   9   2   6      679.04      265.67    110.56 o 
 -12   3   6      644.81      628.20    110.35 o 
 -11   3   6     1260.08     1205.41    131.67 o 
 -10   3   6     4577.13     4544.43    201.61 o 
  -9   3   6      170.05      227.05     78.70 o 
  -8   3   6     2550.42     2784.46    190.11 o 
  -7   3   6     1755.27     1772.14     97.47 o 
  -6   3   6     4533.09     4272.13    169.72 o 
  -5   3   6      221.83      250.81     38.59 o 
  -4   3   6     7298.80     7001.98    150.03 o 
  -3   3   6      348.76      342.15     37.81 o 
  -2   3   6      458.93      515.15     44.24 o 
  -1   3   6       11.68       -8.26     24.88 o 
   0   3   6        1.46      -22.43     22.43 o 
   1   3   6     1197.65     1005.71     77.67 o 
   2   3   6     1544.30     1631.04     87.20 o 
   3   3   6        0.02       18.42     34.25 o 
   4   3   6     3231.94     3243.25    106.62 o 
   5   3   6     2477.38     2382.72     99.18 o 
   6   3   6     2960.09     3064.70    122.30 o 
   7   3   6       92.42      104.33     60.41 o 
   8   3   6     2454.18     2136.48    176.21 o 
   9   3   6     1133.06      966.38    142.37 o 
 -11   4   6       95.60       78.31     73.68 o 
 -10   4   6      132.43      141.37     75.51 o 
  -9   4   6     2330.42     2481.25    286.88 o 
  -8   4   6     7566.89     7718.14    314.65 o 
  -7   4   6     1184.65     1036.50    200.41 o 
  -6   4   6     3220.76     3203.38     98.61 o 
  -5   4   6     1204.27     1228.26     62.26 o 
  -4   4   6    13563.96    12902.82    231.26 o 
  -3   4   6     5292.32     5282.79    113.55 o 
  -2   4   6     8920.00     8610.55    152.24 o 
  -1   4   6     7131.54     7031.35    133.78 o 
   0   4   6     4753.96     4730.74    107.35 o 
   1   4   6    10514.10    10634.80    180.50 o 
   2   4   6    23719.54    24173.44    333.46 o 
   3   4   6     6733.46     6897.09    232.59 o 
   4   4   6     1421.43     1493.06    115.26 o 
   5   4   6     2782.92     2865.00    136.65 o 
   6   4   6     4713.17     4890.24    304.05 o 
   7   4   6     1025.10     1080.27    135.64 o 
   8   4   6       29.11       49.19     74.43 o 
   9   4   6      304.31      197.54    105.08 o 
 -11   5   6     1266.39     1425.30    140.50 o 
 -10   5   6        8.32       34.83     42.73 o 
  -9   5   6     4482.18     4521.08    375.35 o 
  -8   5   6      770.53      787.97     75.00 o 
  -7   5   6     1670.66     1987.78     97.72 o 
  -6   5   6       12.84      -37.86     38.14 o 
  -5   5   6     6205.10     6231.67    127.78 o 
  -4   5   6      481.04      520.40     46.65 o 
  -3   5   6     2313.86     2236.83     75.90 o 
  -2   5   6      281.54      245.43     38.98 o 
  -1   5   6      442.09      505.50     60.77 o 
   0   5   6        0.08       19.03     24.33 o 
   1   5   6      172.39      208.90     43.82 o 
   2   5   6      762.58      775.56     60.82 o 
   3   5   6     5307.43     5568.14    133.29 o 
   4   5   6      115.38       36.57     40.60 o 
   5   5   6     1509.88     1484.07     85.71 o 
   6   5   6      554.06      611.87     85.44 o 
   7   5   6     2778.21     3046.55    180.11 o 
   8   5   6        7.95      -54.64     54.64 o 
   9   5   6     1123.53      882.85    164.41 o 
 -11   6   6       76.24      158.50     81.27 o 
 -10   6   6      567.51      620.93    109.14 o 
  -9   6   6       30.21       23.71     48.07 o 
  -8   6   6      155.34      104.63     47.84 o 
  -7   6   6     4067.68     4044.11    133.54 o 
  -6   6   6     4756.83     4675.56    139.45 o 
  -5   6   6      408.70      390.30     44.48 o 
  -4   6   6     4693.45     4556.80    124.40 o 
  -3   6   6    15880.30    15672.92    235.42 o 
  -2   6   6     8689.72     8751.51    157.71 o 
  -1   6   6       46.73       52.95     30.79 o 
   0   6   6     9967.92     9854.00    196.98 o 
   1   6   6     4800.58     4631.26    132.06 o 
   2   6   6     6444.33     6981.06    171.88 o 
   3   6   6       56.38       35.65     41.53 o 
   4   6   6     5722.06     5847.77    205.86 o 
   5   6   6     1798.00     1760.72    116.32 o 
   6   6   6      165.80      259.43    114.69 o 
   7   6   6      748.56      779.45     94.23 o 
   8   6   6     1154.93     1108.14    137.05 o 
 -11   7   6      337.59      339.93    133.02 o 
 -10   7   6     1299.42     1435.33    165.52 o 
  -9   7   6      371.23      325.60     65.08 o 
  -8   7   6     1544.61     1784.38    109.01 o 
  -7   7   6      178.10      141.47     47.78 o 
  -6   7   6     1779.08     1797.10     96.15 o 
  -5   7   6        0.84       10.26     31.10 o 
  -4   7   6     4025.36     4056.63    104.80 o 
  -3   7   6      686.67      707.52     54.85 o 
  -2   7   6      496.09      464.82     48.45 o 
  -1   7   6      556.88      553.61     69.03 o 
   0   7   6       80.89      112.88     37.72 o 
   1   7   6      863.87      850.74     59.92 o 
   2   7   6       26.05       30.20     43.51 o 
   3   7   6       79.15       70.20     40.86 o 
   4   7   6      423.78      438.53     58.38 o 
   5   7   6      316.02      347.20     66.86 o 
   6   7   6      624.43      621.16    122.23 o 
   7   7   6      275.18      269.84     77.28 o 
   8   7   6     1171.69     1393.18    204.32 o 
 -10   8   6        1.36       70.97     74.41 o 
  -9   8   6      475.85      476.92     72.07 o 
  -8   8   6     1077.43     1030.18     88.38 o 
  -7   8   6      806.07      721.17     72.82 o 
  -6   8   6     1224.62     1130.65     83.51 o 
  -5   8   6     9361.24     9332.53    191.47 o 
  -4   8   6     2619.14     2692.17    121.14 o 
  -3   8   6     3547.42     3703.59    102.14 o 
  -2   8   6     1254.66     1202.22     68.81 o 
  -1   8   6    18745.94    18480.54    271.95 o 
   0   8   6      608.70      621.98     54.37 o 
   1   8   6     1131.75     1132.06     90.62 o 
   2   8   6     1345.09     1270.96     74.79 o 
   3   8   6     8621.13     8914.15    179.57 o 
   4   8   6      498.41      480.10     59.69 o 
   5   8   6     1439.01     1487.06    135.86 o 
   6   8   6     1129.71      959.42    101.28 o 
   7   8   6      380.97      381.65     84.59 o 
   8   8   6       59.89       -1.72     73.62 o 
 -10   9   6      597.99      531.54    137.19 o 
  -9   9   6      607.74      506.65     94.41 o 
  -8   9   6     1720.74     1745.04    109.34 o 
  -7   9   6     2980.76     3122.54    135.09 o 
  -6   9   6      294.51      288.67     55.66 o 
  -5   9   6      400.16      478.88    138.14 o 
  -4   9   6     4665.98     4502.48    113.73 o 
  -3   9   6      304.13      357.48     48.40 o 
  -2   9   6       24.23      -21.10     33.92 o 
  -1   9   6       54.03       37.91     37.13 o 
   0   9   6      138.75      126.02     41.41 o 
   1   9   6      999.98     1120.58     70.20 o 
   2   9   6      537.70      607.34     67.18 o 
   3   9   6      346.34      254.88     58.86 o 
   4   9   6      130.63      198.33     71.91 o 
   5   9   6     1976.43     2424.62    137.60 o 
   6   9   6      697.26      701.47    116.42 o 
   7   9   6      282.13      291.80     97.46 o 
 -10  10   6      585.83      312.42    107.20 o 
  -9  10   6        0.38      -57.64     57.64 o 
  -8  10   6       10.53      -20.62     59.54 o 
  -7  10   6       31.86       18.55     60.80 o 
  -6  10   6     5273.65     5026.60    247.16 o 
  -5  10   6        0.33       82.93     52.90 o 
  -4  10   6     6282.90     5900.24    156.67 o 
  -3  10   6     1028.54      857.11     72.19 o 
  -2  10   6     7286.88     7637.51    252.16 o 
  -1  10   6       95.22      -14.17     56.12 o 
   0  10   6     8068.75     8548.25    261.85 o 
   1  10   6        3.84        3.22     57.76 o 
   2  10   6     2702.17     2754.30    164.97 o 
   3  10   6      175.36      120.70     58.32 o 
   4  10   6     6762.87     7010.10    195.15 o 
   5  10   6      170.66       92.88     78.59 o 
   6  10   6      486.34      296.19    113.31 o 
   7  10   6       32.62     -107.87    209.12 o 
  -9  11   6     3432.76     3983.51    286.04 o 
  -8  11   6      504.33      379.91    129.41 o 
  -7  11   6      172.99      211.62    109.97 o 
  -6  11   6      338.93      316.59    116.08 o 
  -5  11   6     2910.74     2778.79    231.61 o 
  -4  11   6        2.45      -37.71     64.71 o 
  -3  11   6      151.75      121.34     63.78 o 
  -2  11   6       13.90       37.67     61.03 o 
  -1  11   6       63.62       26.89     58.38 o 
   0  11   6      363.38      267.52     78.13 o 
   1  11   6      385.60      345.81     80.45 o 
   2  11   6       26.87      -57.37     58.50 o 
   3  11   6     2228.75     2384.56    157.23 o 
   4  11   6       40.18      118.31    116.64 o 
   5  11   6       66.13       58.32    103.31 o 
   6  11   6      167.54       63.32    109.42 o 
  -8  12   6      618.85      582.09    148.30 o 
  -7  12   6      413.67      129.41     80.54 o 
  -6  12   6      256.61       82.20     89.98 o 
  -5  12   6     2659.87     2855.44    239.39 o 
  -4  12   6     1796.36     1639.62    193.84 o 
  -3  12   6     2173.83     2283.53    155.37 o 
  -2  12   6      804.20      857.60    106.92 o 
  -1  12   6     5602.46     5934.83    258.55 o 
   0  12   6      220.27      193.82     76.51 o 
   1  12   6     3384.94     3582.69    184.09 o 
   2  12   6      815.01     1027.32    173.57 o 
   3  12   6     4587.17     5156.99    217.85 o 
   4  12   6       62.07      -15.55    104.98 o 
   5  12   6     1386.98     1434.66    212.73 o 
   6  12   6      592.15      264.38    140.52 o 
  -8  13   6     2583.51     2211.70    250.50 o 
  -7  13   6        1.18      -90.53     90.53 o 
  -6  13   6      417.45      531.54    134.41 o 
  -5  13   6      189.50      104.98    113.86 o 
  -4  13   6     3191.87     3235.91    263.27 o 
  -3  13   6       93.80      -20.05     69.43 o 
  -2  13   6      219.17      148.22     70.81 o 
  -1  13   6      121.03       56.37     72.98 o 
   0  13   6      636.60      623.44    175.51 o 
   1  13   6        6.75       11.76     68.19 o 
   2  13   6      732.95      792.59    111.90 o 
   3  13   6      641.16      513.97    101.76 o 
   4  13   6      100.18      -87.76     87.76 o 
   5  13   6       29.49      -28.33    105.53 o 
  -7  14   6      512.91      413.24    147.19 o 
  -6  14   6      425.67      278.27    117.19 o 
  -5  14   6     1181.31     1189.17    190.51 o 
  -4  14   6     1501.18     1840.68    227.17 o 
  -3  14   6     1648.87     1525.27    142.18 o 
  -2  14   6     1248.02     1467.65    193.84 o 
  -1  14   6     2269.09     2501.16    178.20 o 
   0  14   6     1782.57     1909.06    204.12 o 
   1  14   6      821.00      944.17    393.80 o 
   2  14   6     1519.72     1511.37    196.07 o 
   3  14   6     1020.34      973.66    199.95 o 
   4  14   6      860.19      894.79    193.84 o 
  -5  15   6     1282.56     1525.75    209.40 o 
  -4  15   6      843.54      530.43    153.30 o 
  -3  15   6      215.04      148.30    121.64 o 
  -2  15   6     1111.38     1109.26    134.46 o 
  -1  15   6       32.76      -73.78     74.06 o 
   0  15   6      217.60       56.15     76.32 o 
   1  15   6       17.08      -37.25     77.60 o 
   2  15   6      804.96      696.47    119.33 o 
   3  15   6      394.70      329.37    152.74 o 
  -3  16   6      600.84      383.80    143.86 o 
  -2  16   6     1354.80     1440.53    380.19 o 
  -1  16   6     2239.96     2121.98    181.48 o 
   0  16   6     1718.78     1722.81    168.26 o 
   1  16   6      401.54      435.42    209.95 o 
 -11   0   7     1402.88     1313.03    189.96 o 
  -9   0   7      749.54      674.29    139.97 o 
  -7   0   7    10228.45     9920.46    395.46 o 
  -5   0   7     8091.32     7799.71    207.25 o 
  -3   0   7    14317.08    13472.42    314.09 o 
  -1   0   7     4735.35     4064.77    144.91 o 
   1   0   7     1714.24     1383.57    143.30 o 
   3   0   7     1378.37     1572.74    122.39 o 
   5   0   7      489.02      446.48    158.57 o 
   7   0   7       84.37     -107.75    107.75 o 
 -12   1   7     1937.63     1606.76    160.64 o 
 -11   1   7     1809.61     1680.28    153.02 o 
 -10   1   7     1720.21     1784.34    154.35 o 
  -9   1   7        1.98      -55.77     55.77 o 
  -8   1   7      356.59      348.10     77.40 o 
  -7   1   7     2887.61     2880.78     89.12 o 
  -6   1   7     1188.84     1247.87     66.19 o 
  -5   1   7     1112.33     1159.33     63.70 o 
  -4   1   7      216.31      189.60     35.27 o 
  -3   1   7     1630.00     1746.28     87.30 o 
  -2   1   7      447.59      518.94     51.63 o 
  -1   1   7     1372.52     1386.12     69.53 o 
   0   1   7     4274.50     4067.40    104.07 o 
   1   1   7      800.28      869.38     84.04 o 
   2   1   7     1239.36     1404.11     90.46 o 
   3   1   7       80.78       83.11     48.24 o 
   4   1   7     5233.36     5508.03    160.22 o 
   5   1   7     5858.14     5993.78    151.08 o 
   6   1   7     2139.74     2252.32    102.37 o 
   7   1   7      253.80      236.47     67.53 o 
   8   1   7     1595.69     1235.63    147.57 o 
 -12   2   7     1208.52     1278.96    141.37 o 
 -11   2   7      312.87      322.65     88.27 o 
 -10   2   7      953.71      811.63    109.61 o 
  -9   2   7      553.22      459.35     90.95 o 
  -8   2   7     7812.62     8224.17    302.81 o 
  -7   2   7       33.44       -8.54     38.09 o 
  -6   2   7     4677.88     4633.88    130.09 o 
  -5   2   7     1165.73     1205.88     83.31 o 
  -4   2   7     9157.05     8929.11    160.83 o 
  -3   2   7     1298.96     1267.02     66.94 o 
  -2   2   7    14663.89    14493.29    222.70 o 
  -1   2   7      117.79      148.48     45.30 o 
   0   2   7     6040.44     5784.83    125.42 o 
   1   2   7     1683.40     1632.86    100.97 o 
   2   2   7     5587.88     5677.07    132.33 o 
   3   2   7       42.49       72.28     43.05 o 
   4   2   7     1215.76     1231.86     93.32 o 
   5   2   7      598.09      615.84     64.21 o 
   6   2   7      739.76      783.06     90.24 o 
   7   2   7       29.46       74.23     64.71 o 
   8   2   7       63.49      -85.79     85.79 o 
 -11   3   7     1496.34     1514.90    146.14 o 
 -10   3   7      196.52      353.07     86.15 o 
  -9   3   7      949.36     1114.38    121.02 o 
  -8   3   7      527.29      514.19     63.95 o 
  -7   3   7      356.92      217.81     51.26 o 
  -6   3   7      279.90      268.35     40.34 o 
  -5   3   7       13.22       -2.31     26.48 o 
  -4   3   7     1293.67     1418.80     80.76 o 
  -3   3   7     1476.31     1425.36     71.07 o 
  -2   3   7      623.10      632.54     51.43 o 
  -1   3   7      981.61     1094.82     64.00 o 
   0   3   7     4164.32     4013.01    104.03 o 
   1   3   7     3309.33     2867.80    340.09 o 
   2   3   7       96.28       78.15     36.87 o 
   3   3   7     2558.17     2562.15    109.72 o 
   4   3   7     5581.89     5576.23    142.16 o 
   5   3   7     5328.99     5132.05    147.75 o 
   6   3   7      201.62      118.78     51.00 o 
   7   3   7     5583.94     6044.85    235.26 o 
   8   3   7      279.70      235.64    102.86 o 
 -11   4   7      251.30      178.36     83.75 o 
 -10   4   7      638.89      548.40     99.74 o 
  -9   4   7     1618.74     1805.44    145.44 o 
  -8   4   7     4724.42     5016.67    186.57 o 
  -7   4   7     5802.90     5994.54    197.03 o 
  -6   4   7     4056.12     4057.82    115.92 o 
  -5   4   7     2980.07     2784.94    102.02 o 
  -4   4   7     9062.25     8679.10    161.56 o 
  -3   4   7    15732.22    15445.71    236.74 o 
  -2   4   7     3785.20     3806.03    102.40 o 
  -1   4   7     1426.38     1520.31     74.69 o 
   0   4   7     5284.36     5280.05    121.83 o 
   1   4   7    11724.35    11326.73    196.65 o 
   2   4   7     1938.26     2007.63     92.07 o 
   3   4   7      231.62      147.67     45.21 o 
   4   4   7     1928.32     2001.45    114.12 o 
   5   4   7     1435.12     1222.92    162.90 o 
   6   4   7      196.82      162.52     87.64 o 
   7   4   7        0.71      -17.26     59.55 o 
   8   4   7       69.57      -13.62     65.28 o 
 -11   5   7      500.92      319.42     89.04 o 
 -10   5   7     3674.55     3836.88    271.60 o 
  -9   5   7       61.51      109.13     52.48 o 
  -8   5   7     1089.60     1132.41     90.15 o 
  -7   5   7     1392.57     1571.79     98.50 o 
  -6   5   7       26.89      -15.84     42.28 o 
  -5   5   7       88.96      135.93     37.31 o 
  -4   5   7      816.07      867.20     70.46 o 
  -3   5   7      132.32      153.23     37.90 o 
  -2   5   7     3854.92     3781.64    103.85 o 
  -1   5   7       20.81       16.86     34.17 o 
   0   5   7     1883.23     1865.64     77.51 o 
   1   5   7      321.63      351.11     47.15 o 
   2   5   7     7430.91     7740.80    224.30 o 
   3   5   7      143.22      163.59     59.80 o 
   4   5   7     5834.41     6132.16    274.49 o 
   5   5   7        6.68      -52.11     52.11 o 
   6   5   7     5422.00     6085.75    234.07 o 
   7   5   7      140.33       35.24     88.18 o 
   8   5   7     2318.08     2386.27    403.13 o 
 -11   6   7     1201.30     1134.47    131.02 o 
 -10   6   7      124.47      118.72     71.58 o 
  -9   6   7     1508.12     1486.40    111.39 o 
  -8   6   7      789.53      775.57     79.80 o 
  -7   6   7     3335.31     3161.82    123.66 o 
  -6   6   7     1325.79     1371.69     92.61 o 
  -5   6   7     4255.12     4416.96    138.29 o 
  -4   6   7     3112.91     2899.15    130.88 o 
  -3   6   7     1275.05     1318.35     84.82 o 
  -2   6   7     1592.00     1602.24     80.00 o 
  -1   6   7     8664.60     8478.24    163.89 o 
   0   6   7     2629.83     2521.35    101.85 o 
   1   6   7     1623.82     1676.32     83.62 o 
   2   6   7     1235.40     1264.15     82.65 o 
   3   6   7     5582.50     5881.84    147.28 o 
   4   6   7       43.20       21.74     35.82 o 
   5   6   7      100.53      -14.68     45.93 o 
   6   6   7     1420.95     1423.02    116.34 o 
   7   6   7      144.68       88.78     69.73 o 
   8   6   7      218.38       86.12     76.56 o 
 -11   7   7     1933.13     1771.62    159.03 o 
 -10   7   7       10.65      -31.55     66.73 o 
  -9   7   7     2719.91     2854.73    130.21 o 
  -8   7   7     2505.76     2546.10    117.55 o 
  -7   7   7     1391.30     1500.47    108.47 o 
  -6   7   7       43.69       58.35     45.46 o 
  -5   7   7      160.44      153.85     39.99 o 
  -4   7   7      763.86      847.97     62.86 o 
  -3   7   7        0.59      -24.45     42.25 o 
  -2   7   7       36.60       46.67     45.33 o 
  -1   7   7     4272.01     4333.07    120.76 o 
   0   7   7       14.42        6.60     24.71 o 
   1   7   7     3507.18     3387.89    105.53 o 
   2   7   7        1.45       14.35     47.11 o 
   3   7   7     3453.88     3646.91    120.81 o 
   4   7   7      393.96      487.37     63.27 o 
   5   7   7     3689.34     4013.17    156.22 o 
   6   7   7      159.06      144.81     69.29 o 
   7   7   7     2158.14     2431.36    153.18 o 
 -10   8   7     3145.80     3013.80    173.32 o 
  -9   8   7        0.64        0.60     53.56 o 
  -8   8   7      559.93      612.75     75.11 o 
  -7   8   7      319.39      287.43     59.85 o 
  -6   8   7     7751.14     8059.45    196.19 o 
  -5   8   7      640.83      675.59     66.67 o 
  -4   8   7     1120.49     1159.21     90.43 o 
  -3   8   7     4500.63     4384.26    118.56 o 
  -2   8   7    13225.46    13045.54    220.52 o 
  -1   8   7      833.71      819.30     76.54 o 
   0   8   7     2276.86     2527.28     92.74 o 
   1   8   7     1111.39     1121.65     72.80 o 
   2   8   7      777.58      816.99     77.35 o 
   3   8   7      240.43      305.99     62.17 o 
   4   8   7     3275.58     3580.13    122.49 o 
   5   8   7       18.74      -43.03     43.03 o 
   6   8   7        8.90       -9.75     62.25 o 
   7   8   7       44.40      -66.52     66.52 o 
 -10   9   7      251.54      303.74     90.03 o 
  -9   9   7     2031.10     1948.07    149.14 o 
  -8   9   7     1692.56     1763.40    136.00 o 
  -7   9   7      372.23      373.65     76.81 o 
  -6   9   7      120.73      172.99     52.36 o 
  -5   9   7      827.79      830.86     74.96 o 
  -4   9   7       93.76      132.99     42.06 o 
  -3   9   7      165.05      255.20     47.30 o 
  -2   9   7      482.89      535.40     58.61 o 
  -1   9   7     1465.81     1553.73     83.77 o 
   0   9   7     4094.26     4099.83    117.72 o 
   1   9   7      767.99      854.08     88.28 o 
   2   9   7     1544.08     1689.14    102.96 o 
   3   9   7     2194.37     2356.75    118.37 o 
   4   9   7     4255.77     4625.72    206.67 o 
   5   9   7      394.56      433.33     97.69 o 
   6   9   7     1476.91     1565.55    317.70 o 
   7   9   7      963.22      925.56    136.47 o 
  -9  10   7     2401.54     2439.40    156.89 o 
  -8  10   7      207.57      145.44     72.65 o 
  -7  10   7     2772.95     2882.55    154.36 o 
  -6  10   7       15.05      -49.71     49.71 o 
  -5  10   7     9073.04     8372.11    252.44 o 
  -4  10   7      270.38      386.00     61.00 o 
  -3  10   7     4036.30     3768.25    131.04 o 
  -2  10   7       11.72       24.29     59.90 o 
  -1  10   7    14409.87    15338.18    471.83 o 
   0  10   7      105.14       92.40     64.84 o 
   1  10   7     1636.94     1607.77    103.56 o 
   2  10   7       38.51      -28.92     46.33 o 
   3  10   7     3545.05     4116.27    191.57 o 
   4  10   7        0.59       47.27     77.63 o 
   5  10   7        2.80      -12.04     77.78 o 
   6  10   7       83.96       17.81     67.24 o 
  -9  11   7      399.02      284.93    135.52 o 
  -8  11   7      641.47      630.96    148.85 o 
  -7  11   7      138.51       79.43    101.64 o 
  -6  11   7       94.08       63.32     91.65 o 
  -5  11   7       40.38       31.66     88.31 o 
  -4  11   7      276.12      240.10     73.36 o 
  -3  11   7      137.01      146.07    143.02 o 
  -2  11   7     2529.05     2422.36    160.82 o 
  -1  11   7      124.80      106.23     69.41 o 
   0  11   7       12.41      -51.30     64.94 o 
   1  11   7      381.31      299.14     85.81 o 
   2  11   7     4115.00     4669.46    216.62 o 
   3  11   7     1014.12     1113.16    123.03 o 
   4  11   7      234.40      197.73    126.64 o 
   5  11   7     1195.89     1389.12    214.95 o 
   6  11   7     1880.63     1789.03    248.28 o 
  -8  12   7     1616.42     1787.36    222.73 o 
  -7  12   7      194.86      -12.22     59.43 o 
  -6  12   7     2781.05     2496.08    249.94 o 
  -5  12   7      658.85      423.79    127.19 o 
  -4  12   7     4779.64     5170.55    288.27 o 
  -3  12   7     1424.96     1450.39    133.79 o 
  -2  12   7     3122.97     3531.00    181.25 o 
  -1  12   7      881.53      810.56    109.15 o 
   0  12   7     3505.50     3792.80    189.70 o 
   1  12   7     1938.56     1908.79    191.34 o 
   2  12   7      489.53      546.09    101.29 o 
   3  12   7      402.37      386.51     94.58 o 
   4  12   7     1330.25     1434.66    217.17 o 
   5  12   7      414.56      207.17    138.30 o 
  -7  13   7       52.50      -23.33     88.31 o 
  -6  13   7        6.31       78.32     97.20 o 
  -5  13   7      861.13      769.82    160.52 o 
  -4  13   7      231.10       13.33     96.64 o 
  -3  13   7      651.36      663.19    108.01 o 
  -2  13   7      240.47      269.68     87.88 o 
  -1  13   7      526.12      468.75    155.52 o 
   0  13   7      330.67      271.97     85.20 o 
   1  13   7     1959.16     1996.53    222.45 o 
   2  13   7      602.20      629.94    114.97 o 
   3  13   7     2213.15     2438.02    179.14 o 
   4  13   7        0.56      126.08    129.41 o 
  -6  14   7      885.70      763.71    166.63 o 
  -5  14   7     2861.92     3164.26    272.16 o 
  -4  14   7      879.21      767.04    168.29 o 
  -3  14   7     1212.26     1336.49    315.48 o 
  -2  14   7     2094.49     1712.66    156.84 o 
  -1  14   7     1987.43     1769.27    160.43 o 
   0  14   7     1272.50     1189.22    137.43 o 
   1  14   7     1205.22     1285.13    142.90 o 
   2  14   7      751.94      604.76    111.32 o 
   3  14   7      350.61      450.45    168.85 o 
  -5  15   7      157.29      233.28    121.08 o 
  -4  15   7       93.31       94.42    124.42 o 
  -3  15   7      226.63      298.82    143.86 o 
  -2  15   7      360.74      193.65     90.65 o 
  -1  15   7       63.21      -25.04     87.76 o 
   0  15   7      260.26      114.66     89.24 o 
   1  15   7        8.48       33.59     84.53 o 
 -10   0   8     1000.25     1061.97    177.18 o 
  -8   0   8     9418.57     9382.80    402.13 o 
  -6   0   8     9469.45     9436.00    248.45 o 
  -4   0   8    12091.56    11435.73    278.17 o 
  -2   0   8    13522.49    12634.33    348.81 o 
   0   0   8     1479.11     1470.82    110.23 o 
   2   0   8      352.09      314.93    114.42 o 
   4   0   8     1727.74     1723.26    133.81 o 
   6   0   8      103.25       88.19     74.08 o 
   8   0   8      459.93      172.74    163.30 o 
 -11   1   8      835.67      710.84    116.75 o 
 -10   1   8      202.63      209.23     78.89 o 
  -9   1   8      138.51      117.95     69.09 o 
  -8   1   8      134.88       96.81     65.98 o 
  -7   1   8      306.71      294.61     53.74 o 
  -6   1   8      610.69      694.46     57.14 o 
  -5   1   8     1898.55     1829.82     80.92 o 
  -4   1   8     1178.41     1362.56     73.54 o 
  -3   1   8     2159.13     2197.33    125.48 o 
  -2   1   8      584.28      658.95     54.84 o 
  -1   1   8     5415.35     5152.89    123.56 o 
   0   1   8     9140.92     8827.73    170.15 o 
   1   1   8     5890.80     5451.42    157.53 o 
   2   1   8        5.94      -30.89     37.11 o 
   3   1   8     2571.64     2331.56    101.15 o 
   4   1   8     3803.14     3811.63    122.85 o 
   5   1   8     3281.42     3430.32    157.61 o 
   6   1   8        7.51      -28.56     44.70 o 
   7   1   8      947.01      703.47     91.94 o 
   8   1   8     1112.78      828.25    228.84 o 
 -11   2   8     1827.08     1736.93    160.99 o 
 -10   2   8      503.66      391.83     89.57 o 
  -9   2   8     3487.38     3541.45    177.02 o 
  -8   2   8      404.52      351.87     60.20 o 
  -7   2   8    12581.01    12274.96    284.86 o 
  -6   2   8      169.01      191.99     39.73 o 
  -5   2   8     3866.60     3747.69    105.59 o 
  -4   2   8     3155.96     2967.01     94.60 o 
  -3   2   8    12894.16    12125.18    205.61 o 
  -2   2   8       39.27       91.48     34.37 o 
  -1   2   8     2052.53     2069.52     81.73 o 
   0   2   8     1124.55     1173.83    110.31 o 
   1   2   8     2864.01     2686.06     94.11 o 
   2   2   8     1740.32     1774.65     91.52 o 
   3   2   8       12.26       70.12     43.73 o 
   4   2   8       85.10       42.30     44.72 o 
   5   2   8       63.02        5.42     45.06 o 
   6   2   8       18.84       83.38     48.48 o 
   7   2   8     1034.40      890.33    101.83 o 
   8   2   8        6.92       37.43    110.25 o 
 -11   3   8      165.40      191.29    140.52 o 
 -10   3   8     1257.45      989.08    121.76 o 
  -9   3   8      427.08      432.96     93.38 o 
  -8   3   8      218.13      155.91     52.09 o 
  -7   3   8      287.96      317.38     57.06 o 
  -6   3   8       22.70       17.56     56.74 o 
  -5   3   8     4067.74     3741.13    106.83 o 
  -4   3   8     5054.21     4762.99    136.95 o 
  -3   3   8       15.00       -1.63     25.27 o 
  -2   3   8     4005.80     4032.42    127.99 o 
  -1   3   8     2873.09     2746.48     92.42 o 
   0   3   8     8693.07     8454.06    167.04 o 
   1   3   8      214.27      224.68     47.39 o 
   2   3   8     5474.59     4891.83    166.70 o 
   3   3   8      489.13      515.40     74.21 o 
   4   3   8     1897.24     1848.47    100.68 o 
   5   3   8      979.95      872.70     77.12 o 
   6   3   8     4112.18     4224.09    139.60 o 
   7   3   8       33.87      -51.19     61.46 o 
   8   3   8      800.18      832.74    161.35 o 
 -11   4   8      262.86      237.64     86.96 o 
 -10   4   8     1584.85     1653.19    149.20 o 
  -9   4   8     2944.71     3478.44    177.27 o 
  -8   4   8     8219.78     8066.69    420.16 o 
  -7   4   8     1136.49     1169.85    105.78 o 
  -6   4   8     3195.95     3191.08    112.32 o 
  -5   4   8     6292.15     6045.44    199.78 o 
  -4   4   8     6122.00     6312.70    141.22 o 
  -3   4   8     2042.96     2038.06     86.68 o 
  -2   4   8       84.65       67.13     38.05 o 
  -1   4   8     2730.30     2615.65     93.31 o 
   0   4   8     1808.18     1944.36     89.21 o 
   1   4   8       55.43       34.00     33.23 o 
   2   4   8      207.91      173.70     54.28 o 
   3   4   8      234.25      190.96     50.70 o 
   4   4   8      125.31       68.86     41.11 o 
   5   4   8        0.64      -34.58     43.15 o 
   6   4   8       24.51      -32.03     95.39 o 
   7   4   8      761.80      740.26     99.36 o 
 -11   5   8      944.10      898.44    138.86 o 
 -10   5   8        0.02       92.92     53.04 o 
  -9   5   8      564.37      544.33     73.91 o 
  -8   5   8       27.03      -11.08     48.02 o 
  -7   5   8      155.87      151.01     51.49 o 
  -6   5   8     4030.46     4121.12    134.84 o 
  -5   5   8      564.25      679.63     69.93 o 
  -4   5   8      507.98      638.37     59.01 o 
  -3   5   8     5115.81     4991.46    126.18 o 
  -2   5   8     2747.46     2515.50     92.83 o 
  -1   5   8     3496.00     3442.67    106.08 o 
   0   5   8      758.97      850.85     65.85 o 
   1   5   8    11494.27    11404.06    208.65 o 
   2   5   8        2.44        9.44     42.40 o 
   3   5   8     5641.03     5683.40    148.98 o 
   4   5   8      162.65       18.43     60.05 o 
   5   5   8     4247.31     4537.39    233.69 o 
   6   5   8       44.74      -39.12     51.65 o 
   7   5   8     2201.14     2517.29    189.55 o 
 -11   6   8      400.73      342.49     95.19 o 
 -10   6   8     2593.94     2350.23    176.13 o 
  -9   6   8     2891.74     2995.91    133.40 o 
  -8   6   8     2662.04     2484.80    124.36 o 
  -7   6   8      838.91      885.83     83.48 o 
  -6   6   8    10063.99     9914.71    225.50 o 
  -5   6   8      227.94      266.44     46.74 o 
  -4   6   8      959.38     1191.01     87.60 o 
  -3   6   8      259.52      270.11     48.34 o 
  -2   6   8     2903.36     2790.89     98.44 o 
  -1   6   8      367.78      282.67     49.21 o 
   0   6   8      357.13      376.01     81.29 o 
   1   6   8     1452.81     1505.71     85.38 o 
   2   6   8      341.82      354.64     63.95 o 
   3   6   8      349.21      347.87     67.22 o 
   4   6   8      138.20       27.27     43.49 o 
   5   6   8      874.27      914.65     82.04 o 
   6   6   8      387.99      396.17     83.68 o 
   7   6   8      673.47      488.47     94.64 o 
 -10   7   8      142.08      235.95     90.52 o 
  -9   7   8      573.97      583.16     78.52 o 
  -8   7   8      334.19      327.15     65.52 o 
  -7   7   8       62.76      101.68     51.14 o 
  -6   7   8        4.93        2.22     45.85 o 
  -5   7   8      756.80      784.51     73.84 o 
  -4   7   8       34.75       27.04     54.76 o 
  -3   7   8       64.27       94.56     51.85 o 
  -2   7   8     1663.89     1728.95    101.01 o 
  -1   7   8     2121.65     2075.89     95.22 o 
   0   7   8     7236.81     7236.41    185.64 o 
   1   7   8        1.63      -30.13     36.06 o 
   2   7   8     5111.61     5076.56    135.65 o 
   3   7   8     1786.37     1800.69    117.30 o 
   4   7   8     4263.94     4310.72    138.74 o 
   5   7   8       56.04      -31.21     61.38 o 
   6   7   8     2247.78     2292.52    270.93 o 
   7   7   8      525.50      605.62    123.93 o 
 -10   8   8       60.63       84.44    143.58 o 
  -9   8   8     1620.24     1630.20    115.61 o 
  -8   8   8     1134.92     1189.24    118.50 o 
  -7   8   8     6398.34     6674.68    188.32 o 
  -6   8   8        5.16      -17.17     44.80 o 
  -5   8   8     3604.72     3775.83    112.03 o 
  -4   8   8      659.88      786.79     66.14 o 
  -3   8   8     3377.99     3352.16    109.67 o 
  -2   8   8        0.66        8.90     49.41 o 
  -1   8   8     7581.46     7615.75    165.95 o 
   0   8   8      251.34      158.61     73.26 o 
   1   8   8       86.40       48.48     41.88 o 
   2   8   8        0.09       56.80     41.37 o 
   3   8   8     1711.79     1643.34     95.34 o 
   4   8   8      247.33      195.82     83.47 o 
   5   8   8      729.80      631.78    185.97 o 
   6   8   8       98.74      -80.11     80.11 o 
 -10   9   8        0.31       69.98     98.87 o 
  -9   9   8        8.13      172.65     79.87 o 
  -8   9   8       78.19       40.84     54.36 o 
  -7   9   8       91.19      109.95     55.13 o 
  -6   9   8     1282.54     1193.29    164.77 o 
  -5   9   8      916.09      754.31     77.71 o 
  -4   9   8       81.91      105.23     42.43 o 
  -3   9   8      257.50      206.09     77.43 o 
  -2   9   8     4131.86     4073.39    121.21 o 
  -1   9   8     4420.00     4386.10    128.67 o 
   0   9   8     1906.12     2010.10    113.48 o 
   1   9   8     2193.53     2334.14    219.60 o 
   2   9   8     3278.45     3498.20    117.47 o 
   3   9   8     3462.05     3687.41    144.40 o 
   4   9   8      753.62      889.25     77.58 o 
   5   9   8      740.49      797.38    122.05 o 
   6   9   8     1140.42     1030.89    180.79 o 
  -9  10   8      222.79      283.35     89.57 o 
  -8  10   8     2069.68     2053.90    155.33 o 
  -7  10   8       94.57      137.15     65.19 o 
  -6  10   8     9205.02     9817.70    388.24 o 
  -5  10   8      396.07      305.95     76.09 o 
  -4  10   8     2029.13     2108.05    123.50 o 
  -3  10   8       11.46      -44.88     44.88 o 
  -2  10   8     4859.05     4777.47    204.12 o 
  -1  10   8      186.80      244.61     87.20 o 
   0  10   8     2410.31     2338.72    162.21 o 
   1  10   8        1.62      -35.48     46.58 o 
   2  10   8      817.63      770.47     86.30 o 
   3  10   8       31.20       72.64     64.91 o 
   4  10   8      196.10       52.99     85.72 o 
   5  10   8       86.69      -58.44    153.30 o 
  -8  11   8        8.05      -17.22     97.20 o 
  -7  11   8      699.89     1098.63    174.40 o 
  -6  11   8      739.41      589.86    138.30 o 
  -5  11   8        1.39      -52.77     90.53 o 
  -4  11   8       35.50       34.40     63.31 o 
  -3  11   8     2869.84     2815.77    162.36 o 
  -2  11   8      579.40      483.26     95.81 o 
  -1  11   8      657.30      804.80    109.92 o 
   0  11   8       92.21       71.33     70.46 o 
   1  11   8     5140.34     5395.44    303.26 o 
   2  11   8      505.67      500.58    102.64 o 
   3  11   8     2830.26     2909.17    203.84 o 
   4  11   8      861.32      984.21    187.18 o 
   5  11   8     1010.92     1364.13    216.06 o 
  -8  12   8      298.66      463.78    139.41 o 
  -7  12   8     1127.82      270.49     96.64 o 
  -6  12   8      207.01       86.65     88.87 o 
  -5  12   8     4748.43     5306.54    331.59 o 
  -4  12   8      624.32      532.32     95.04 o 
  -3  12   8      958.25     1090.34    121.99 o 
  -2  12   8        6.26      -58.05     58.05 o 
  -1  12   8     3113.31     3123.43    183.70 o 
   0  12   8      623.14      896.64    185.23 o 
   1  12   8       68.03       26.22     72.91 o 
   2  12   8        0.10        5.54     75.02 o 
   3  12   8       29.54       40.34     82.20 o 
   4  12   8       80.79      100.53    118.31 o 
  -7  13   8      117.77       16.11    107.20 o 
  -6  13   8      127.32       32.21     92.76 o 
  -5  13   8       39.20       50.54    106.09 o 
  -4  13   8      359.13      337.70    138.86 o 
  -3  13   8      493.84      579.52    106.93 o 
  -2  13   8     2014.06     2146.03    249.94 o 
  -1  13   8        0.29       17.14     71.58 o 
   0  13   8      821.85      676.98    113.14 o 
   1  13   8      127.72       38.10     78.06 o 
   2  13   8     5306.67     6061.10    261.14 o 
   3  13   8      129.80      156.07    134.41 o 
  -5  14   8      585.31      453.23    147.74 o 
  -4  14   8     1338.86      967.00    189.40 o 
  -3  14   8      644.02      664.54    118.77 o 
  -2  14   8      322.06      265.69     96.56 o 
  -1  14   8      220.27      188.41    187.46 o 
   0  14   8     1268.46     1183.91    159.41 o 
   1  14   8       13.03       51.09     81.22 o 
   2  14   8        2.10       88.78     89.81 o 
  -3  15   8      832.46      922.01    194.40 o 
  -2  15   8      213.81       55.07     84.97 o 
  -1  15   8      639.69      670.90    122.64 o 
   0  15   8      338.83      177.15     96.60 o 
 -11   0   9     4463.23     4739.45    329.37 o 
  -9   0   9     3046.48     3181.48    253.27 o 
  -7   0   9     9281.82     8851.91    249.70 o 
  -5   0   9      456.37      644.04     85.01 o 
  -3   0   9     7036.75     6437.47    205.39 o 
  -1   0   9      284.12      356.01     69.51 o 
   1   0   9     1045.52     1018.67    106.15 o 
   3   0   9     3292.63     3157.26    171.90 o 
   5   0   9     1067.86     1118.63    126.87 o 
   7   0   9      691.80      451.01    175.51 o 
 -11   1   9        3.87       84.13     80.30 o 
 -10   1   9      813.14      840.49    146.35 o 
  -9   1   9      154.85       -9.49     65.84 o 
  -8   1   9      386.57      396.13    123.30 o 
  -7   1   9      160.15      238.43     42.85 o 
  -6   1   9      851.22     1037.47     71.89 o 
  -5   1   9     3228.95     3195.33    107.50 o 
  -4   1   9     4352.37     4422.22    121.74 o 
  -3   1   9      325.43      301.57     47.68 o 
  -2   1   9     5061.94     5078.66    129.18 o 
  -1   1   9     7621.26     7444.99    161.12 o 
   0   1   9    12748.07    12476.81    222.09 o 
   1   1   9     1404.56     1492.31     86.07 o 
   2   1   9     7493.12     6835.29    552.37 o 
   3   1   9     4404.24     4234.13    129.45 o 
   4   1   9     3744.19     3621.32    200.66 o 
   5   1   9     1223.74     1241.37     97.16 o 
   6   1   9      332.67      264.24     62.67 o 
   7   1   9      215.53      122.41     78.24 o 
 -11   2   9      362.56      302.31     96.38 o 
 -10   2   9      754.26      944.89    122.28 o 
  -9   2   9     1642.87     1589.95    182.74 o 
  -8   2   9     5823.19     5876.52    175.75 o 
  -7   2   9       65.85       11.11     43.46 o 
  -6   2   9     1175.61     1433.88     81.98 o 
  -5   2   9     3521.80     3215.59    105.32 o 
  -4   2   9     4705.60     4551.37    123.77 o 
  -3   2   9        9.19       35.48     37.25 o 
  -2   2   9      612.95      654.83     60.14 o 
  -1   2   9     1525.35     1713.07    140.05 o 
   0   2   9        6.75       32.08     50.83 o 
   1   2   9       47.25       16.70     39.92 o 
   2   2   9      290.54      362.98     69.72 o 
   3   2   9      286.75      166.60     49.74 o 
   4   2   9     1666.36     1797.27    113.30 o 
   5   2   9        8.84        3.89     46.16 o 
   6   2   9      144.99       70.94     80.77 o 
   7   2   9      334.41      174.60    100.76 o 
 -11   3   9       55.78      159.82     78.76 o 
 -10   3   9       73.70       90.03     72.52 o 
  -9   3   9     1486.45     1695.65    151.37 o 
  -8   3   9        0.15       -3.47     46.58 o 
  -7   3   9      489.37      586.70     72.92 o 
  -6   3   9     2055.08     2105.19     90.59 o 
  -5   3   9     3525.57     3415.32    122.82 o 
  -4   3   9     3243.28     3016.05    142.14 o 
  -3   3   9     6536.40     6226.13    168.36 o 
  -2   3   9      303.06      401.61     60.45 o 
  -1   3   9     4946.74     4813.63    148.98 o 
   0   3   9     1074.50     1182.88     90.59 o 
   1   3   9    11384.06     3773.56    226.06 o 
   2   3   9      464.08      164.43     90.99 o 
   3   3   9     1972.62     2154.71    122.83 o 
   4   3   9     1404.54     1484.66    110.31 o 
   5   3   9     3164.85     3437.70    127.20 o 
   6   3   9       63.46       -9.41     69.39 o 
   7   3   9      257.29      192.69     79.30 o 
 -11   4   9     1377.37     1457.36    149.37 o 
 -10   4   9     3024.51     3012.13    177.88 o 
  -9   4   9     2617.33     2727.03    188.92 o 
  -8   4   9      816.92      960.94     89.14 o 
  -7   4   9     2885.98     2772.62    145.55 o 
  -6   4   9     1853.97     1895.53    129.97 o 
  -5   4   9     4528.85     4260.63    121.39 o 
  -4   4   9      563.28      692.48     64.27 o 
  -3   4   9     1374.41     1482.40     86.66 o 
  -2   4   9        3.40      -12.03     37.14 o 
  -1   4   9       97.63      136.56     42.95 o 
   0   4   9      506.18      528.52     59.30 o 
   1   4   9      199.81      131.37     52.54 o 
   2   4   9      746.69      809.67     80.39 o 
   3   4   9     2505.32     2513.86    147.67 o 
   4   4   9        3.36        2.34     56.52 o 
   5   4   9      297.89      164.96     65.74 o 
   6   4   9     1311.57     1046.92    168.63 o 
   7   4   9     2319.89     2325.71    366.46 o 
 -11   5   9      618.49      610.75    112.32 o 
 -10   5   9      274.96      257.19    155.52 o 
  -9   5   9     1431.23     1503.08    269.94 o 
  -8   5   9     2405.02     2454.52    120.85 o 
  -7   5   9        7.56       18.13     47.79 o 
  -6   5   9     2979.76     2898.44    101.24 o 
  -5   5   9     1481.95     1493.45     86.18 o 
  -4   5   9    15482.43    15161.80    254.11 o 
  -3   5   9      442.03      577.52     62.03 o 
  -2   5   9     2719.71     2757.68    102.36 o 
  -1   5   9      855.77      996.09     74.49 o 
   0   5   9     5469.10     5356.86    151.76 o 
   1   5   9      224.68      191.48     48.19 o 
   2   5   9     3113.46     3101.76    110.49 o 
   3   5   9      504.81      558.74     78.79 o 
   4   5   9     1759.45     1757.40    123.20 o 
   5   5   9      376.93      267.77     65.34 o 
   6   5   9     1347.77     1687.36    174.40 o 
   7   5   9       46.42       52.68     75.85 o 
 -10   6   9      870.13      946.77    125.47 o 
  -9   6   9      915.51     1117.42    101.19 o 
  -8   6   9     1171.94     1324.54    102.14 o 
  -7   6   9     4143.29     4266.45    152.24 o 
  -6   6   9     1537.91     1590.22    106.83 o 
  -5   6   9     4474.47     4261.71    122.15 o 
  -4   6   9     7500.05     7293.89    163.61 o 
  -3   6   9      713.96      716.56     66.38 o 
  -2   6   9     1264.02     1275.84     83.97 o 
  -1   6   9     1135.70     1313.71     84.59 o 
   0   6   9     2165.88     1994.49    100.85 o 
   1   6   9      265.76      364.69     55.04 o 
   2   6   9      787.63      990.01     75.57 o 
   3   6   9       39.32       24.38     41.82 o 
   4   6   9       72.76       19.47     50.36 o 
   5   6   9     1715.33     1689.78    119.10 o 
   6   6   9      214.36       78.58     79.53 o 
 -10   7   9      132.56      252.47     86.78 o 
  -9   7   9     1030.74     1065.18    100.43 o 
  -8   7   9      275.30      200.95     62.58 o 
  -7   7   9     3318.33     3456.59    140.07 o 
  -6   7   9     1585.53     1587.47    107.71 o 
  -5   7   9     5919.02     5668.56    163.93 o 
  -4   7   9      104.32      261.23     58.99 o 
  -3   7   9     4190.90     3931.91    122.05 o 
  -2   7   9     3296.77     2988.56    109.51 o 
  -1   7   9     4290.07     4204.28    126.15 o 
   0   7   9       98.52       45.13     39.23 o 
   1   7   9     2370.32     2456.00    105.42 o 
   2   7   9     3145.88     3206.32    116.45 o 
   3   7   9     2152.89     2051.12    130.38 o 
   4   7   9      771.71      706.25    134.78 o 
   5   7   9     1349.25     1101.01    202.04 o 
   6   7   9      406.21      372.05     94.11 o 
 -10   8   9     2499.56     2497.55    185.96 o 
  -9   8   9      559.26      527.54     79.82 o 
  -8   8   9     1205.00     1257.85    104.71 o 
  -7   8   9      338.99      349.03     81.90 o 
  -6   8   9     3752.89     3864.46    144.38 o 
  -5   8   9       77.82       96.65     45.10 o 
  -4   8   9      419.00      510.51     60.39 o 
  -3   8   9      540.31      634.79     66.38 o 
  -2   8   9     4346.92     4211.10    145.54 o 
  -1   8   9       86.94       10.70     42.38 o 
   0   8   9      131.45      105.09     52.67 o 
   1   8   9       77.29       78.60     70.87 o 
   2   8   9       13.18        7.29     41.89 o 
   3   8   9      719.92      820.59    101.64 o 
   4   8   9     1240.21     1253.69    130.22 o 
   5   8   9        2.57       22.49     75.41 o 
   6   8   9     1190.51     1109.51    181.39 o 
  -9   9   9       22.18      -16.10    173.02 o 
  -8   9   9      116.34      202.02     64.18 o 
  -7   9   9     1693.94     1774.30    116.92 o 
  -6   9   9     4697.97     4383.23    183.22 o 
  -5   9   9     1070.40      997.32     88.18 o 
  -4   9   9     1583.11     1591.27     91.92 o 
  -3   9   9     3393.48     3383.85    116.70 o 
  -2   9   9     4773.82     4988.05    140.43 o 
  -1   9   9     3400.98     3400.20    136.93 o 
   0   9   9     1044.51     1080.10     82.25 o 
   1   9   9     2408.04     2330.15    107.35 o 
   2   9   9     2679.66     2787.03    116.61 o 
   3   9   9     1709.37     1874.46    106.31 o 
   4   9   9     1339.08     1324.45    173.80 o 
   5   9   9      214.53       63.66     92.10 o 
  -9  10   9      821.71      834.62    158.57 o 
  -8  10   9      396.02      372.64     88.87 o 
  -7  10   9     1949.30     1971.13    153.13 o 
  -6  10   9      174.34      127.19     66.60 o 
  -5  10   9     1615.42     1849.96    160.80 o 
  -4  10   9       12.30      -22.38     49.86 o 
  -3  10   9       31.83       82.74     56.55 o 
  -2  10   9       43.05       97.10     64.59 o 
  -1  10   9      199.05      230.35     77.50 o 
   0  10   9      304.84      274.29     83.88 o 
   1  10   9      865.99      860.16    123.86 o 
   2  10   9      421.28      311.39     86.07 o 
   3  10   9      309.25      253.61     78.33 o 
   4  10   9        3.32      -28.88    102.20 o 
  -8  11   9      826.91      627.63    155.52 o 
  -7  11   9      616.73      257.72    111.09 o 
  -6  11   9     1050.77     1187.50    183.85 o 
  -5  11   9      324.27      236.61    117.75 o 
  -4  11   9     3264.78     3266.10    173.39 o 
  -3  11   9     1440.35     1473.37    139.68 o 
  -2  11   9     2040.62     2019.53    162.76 o 
  -1  11   9     1836.80     1912.93    159.38 o 
   0  11   9      997.59     1094.25    132.71 o 
   1  11   9      447.74      444.93    101.92 o 
   2  11   9     4314.83     4804.67    227.03 o 
   3  11   9     1493.95     1596.66    154.80 o 
   4  11   9      258.33      206.62    129.97 o 
  -7  12   9        0.54       92.76     91.65 o 
  -6  12   9     2864.22     2979.30    286.04 o 
  -5  12   9      922.58      944.78    168.29 o 
  -4  12   9      195.87       77.55     87.76 o 
  -3  12   9        0.15      -68.07     68.07 o 
  -2  12   9        2.12       16.34     73.21 o 
  -1  12   9      421.45      386.98    102.75 o 
   0  12   9        5.82      -30.39     70.85 o 
   1  12   9        0.30       37.07     76.30 o 
   2  12   9      532.53      463.04    106.83 o 
   3  12   9      192.88      158.93     92.03 o 
  -6  13   9       40.50      -32.77     94.42 o 
  -5  13   9     1267.92     1251.93    202.73 o 
  -4  13   9      100.24       11.66     96.64 o 
  -3  13   9     5837.54     5954.63    253.89 o 
  -2  13   9      389.43      267.26    161.07 o 
  -1  13   9     1422.36     1308.58    145.48 o 
   0  13   9       90.38       -2.60     72.46 o 
   1  13   9     3810.30     4272.58    736.22 o 
   2  13   9      893.87      831.78    134.64 o 
  -4  14   9      510.08      485.44    162.74 o 
  -3  14   9       86.58      -36.38     81.42 o 
  -2  14   9       43.39       34.44     84.74 o 
  -1  14   9      581.76      738.79    128.60 o 
   0  14   9       32.70       96.84     89.43 o 
 -10   0  10      100.58      352.14    137.75 o 
  -8   0  10     5931.71     5630.35    319.37 o 
  -6   0  10      243.35      375.57     76.10 o 
  -4   0  10     1336.98     1274.57    119.73 o 
  -2   0  10     1372.87     1551.25    130.49 o 
   0   0  10      615.65      608.49    195.23 o 
   2   0  10      410.85      305.37    152.19 o 
   4   0  10     5937.57     6016.29    538.21 o 
   6   0  10      292.88      102.34    134.69 o 
 -11   1  10     1560.14     1563.50    290.49 o 
 -10   1  10      782.05      864.32    125.46 o 
  -9   1  10     5479.58     5599.13    235.16 o 
  -8   1  10      720.70      761.57    110.94 o 
  -7   1  10     5407.02     5294.98    139.26 o 
  -6   1  10     2422.19     2458.69    116.86 o 
  -5   1  10     8227.02     7824.10    171.23 o 
  -4   1  10     1074.68     1290.61     84.27 o 
  -3   1  10     4720.63     4684.76    141.10 o 
  -2   1  10     3079.42     2844.38    108.94 o 
  -1   1  10     5845.97     5561.54    143.97 o 
   0   1  10      963.61     1060.51     79.13 o 
   1   1  10     4287.92     4103.35    127.15 o 
   2   1  10      378.43      449.68     68.17 o 
   3   1  10     3539.26     3425.27    168.29 o 
   4   1  10      846.27      828.31     80.96 o 
   5   1  10      160.50       61.37     57.11 o 
   6   1  10        2.03       23.46     57.56 o 
 -11   2  10     1295.25     1118.06    141.07 o 
 -10   2  10      702.82      873.54    215.51 o 
  -9   2  10     1825.77     2051.86    239.67 o 
  -8   2  10      357.46      453.75     71.25 o 
  -7   2  10      604.32      650.14     63.96 o 
  -6   2  10      164.89      180.08     47.06 o 
  -5   2  10       85.23      110.66     44.41 o 
  -4   2  10       45.58      104.04     42.89 o 
  -3   2  10      217.68      234.98     50.13 o 
  -2   2  10       16.48      -33.52     39.04 o 
  -1   2  10     4038.43     3876.43    121.18 o 
   0   2  10      233.80      234.78     50.03 o 
   1   2  10      126.01       71.77     43.82 o 
   2   2  10      394.42      456.44     59.36 o 
   4   2  10       15.25       48.12     51.47 o 
   5   2  10     1256.71     1247.37     96.42 o 
   6   2  10      250.15      188.14     63.00 o 
 -11   3  10       44.19       39.19     86.09 o 
 -10   3  10     1914.17     2311.59    183.96 o 
  -9   3  10      486.37      620.45    106.12 o 
  -8   3  10     3826.96     3855.29    147.64 o 
  -7   3  10       20.28      -12.94     90.81 o 
  -6   3  10     2396.24     2447.84    104.25 o 
  -5   3  10     1280.58     1470.59     88.38 o 
  -4   3  10     9770.62     9245.36    190.58 o 
  -3   3  10       68.85       88.30     44.45 o 
  -2   3  10     2905.69     2577.08    119.13 o 
  -1   3  10     1429.79     1305.51    164.67 o 
   0   3  10     8333.73     7979.70    207.29 o 
   1   3  10       32.66       28.54     37.24 o 
   2   3  10     1810.24     1860.49    102.86 o 
   3   3  10       16.68       56.22     63.03 o 
   4   3  10     2508.81     2517.69    126.75 o 
   5   3  10       62.41      -11.79     52.32 o 
   6   3  10      522.15      657.89    100.77 o 
 -10   4  10      871.38      813.80    119.75 o 
  -9   4  10      390.93      570.75    106.01 o 
  -8   4  10      928.54     1015.94     94.52 o 
  -7   4  10       11.91      -44.10     45.11 o 
  -6   4  10      385.36      465.74     65.72 o 
  -5   4  10      164.60      157.62     44.77 o 
  -4   4  10       47.30       84.88     41.75 o 
  -3   4  10     2110.07     2409.06    109.77 o 
  -2   4  10     3491.88     3662.98    119.95 o 
  -1   4  10      288.35      397.08     57.68 o 
   0   4  10      360.98      324.33     56.91 o 
   1   4  10     3115.07     3372.92    135.53 o 
   2   4  10     1890.88     1963.03    106.31 o 
   3   4  10      320.59      273.14     64.02 o 
   4   4  10      641.94      708.35    114.12 o 
   5   4  10      749.29      649.24     79.45 o 
   6   4  10     1315.35     1427.43    126.72 o 
 -10   5  10      100.49       36.57     81.93 o 
  -9   5  10     5802.15     6070.53    235.89 o 
  -8   5  10        0.29       54.98     52.65 o 
  -7   5  10     2107.53     2141.99    129.19 o 
  -6   5  10       54.21      124.82     54.37 o 
  -5   5  10    13873.75    13406.04    242.38 o 
  -4   5  10     2001.66     1991.75    104.11 o 
  -3   5  10    10385.35    10137.24    205.34 o 
  -2   5  10        0.88      -40.81     40.81 o 
  -1   5  10     7008.06     6664.12    163.73 o 
   0   5  10     3166.89     3127.45    119.45 o 
   1   5  10     6462.81     6499.01    247.16 o 
   2   5  10      608.08      641.21     68.15 o 
   3   5  10     1013.28     1295.08    106.62 o 
   4   5  10      112.94       12.83     70.18 o 
   5   5  10      977.73     1214.02    113.42 o 
   6   5  10      231.48       45.20     71.46 o 
 -10   6  10     1221.93     1454.84    151.73 o 
  -9   6  10      584.40      671.89     88.60 o 
  -8   6  10      138.14      189.43     64.27 o 
  -7   6  10        2.11       31.25     52.44 o 
  -6   6  10     1097.80     1267.82    102.32 o 
  -5   6  10      277.06      198.96     59.92 o 
  -4   6  10       98.54       71.02     45.96 o 
  -3   6  10       58.48      -20.21     41.60 o 
  -2   6  10       94.14       69.48     44.06 o 
  -1   6  10      188.54      151.15     80.17 o 
   0   6  10      668.13      783.49     73.16 o 
   1   6  10        4.37      -25.29     42.25 o 
   2   6  10      512.81      545.06     66.32 o 
   3   6  10      241.28      194.13     53.43 o 
   4   6  10     1761.34     1637.66    137.01 o 
   5   6  10       59.14       76.82     79.87 o 
 -10   7  10     2142.23     2265.56    184.51 o 
  -9   7  10      109.04      163.94     66.72 o 
  -8   7  10     4189.04     4457.09    190.40 o 
  -7   7  10     2908.66     2813.21    130.37 o 
  -6   7  10     4459.00     4858.65    196.45 o 
  -5   7  10       49.99      -11.74     41.10 o 
  -4   7  10     7630.55     7502.29    200.20 o 
  -3   7  10     1765.02     1791.60    102.32 o 
  -2   7  10    11163.34    10641.97    215.08 o 
  -1   7  10        1.69       19.10     45.38 o 
   0   7  10     7628.29     7524.35    179.27 o 
   1   7  10       32.52       20.93     45.54 o 
   2   7  10     3120.77     2879.29    115.89 o 
   3   7  10      699.99      705.47     73.70 o 
   4   7  10      687.47      581.44     93.06 o 
   5   7  10       28.08      -58.75     58.75 o 
  -9   8  10     1177.40     1137.39    107.78 o 
  -8   8  10      422.27      273.06     70.65 o 
  -7   8  10      989.32     1137.05    101.57 o 
  -6   8  10      245.76      219.95     61.44 o 
  -5   8  10      109.06       42.11     44.02 o 
  -4   8  10       11.69       -0.39     44.42 o 
  -3   8  10       48.93       12.94     61.62 o 
  -2   8  10     1137.01     1267.39     90.57 o 
  -1   8  10      422.18      580.87     70.09 o 
   0   8  10      186.08      133.37     47.38 o 
   1   8  10     1244.60     1230.95     91.61 o 
   2   8  10      356.00      319.89     96.51 o 
   3   8  10      937.12     1010.84     87.73 o 
   4   8  10      215.50      272.30     70.98 o 
   5   8  10     3212.70     3451.99    169.09 o 
  -9   9  10       75.58       19.20     75.05 o 
  -8   9  10     1820.23     1746.77    152.77 o 
  -7   9  10     2585.29     2773.05    136.85 o 
  -6   9  10     1865.47     2090.79    157.47 o 
  -5   9  10      982.62      925.25     92.79 o 
  -4   9  10      731.76      739.12     71.79 o 
  -3   9  10     4123.47     4333.48    137.16 o 
  -2   9  10     2923.77     3062.36    138.90 o 
  -1   9  10     2608.43     2600.00    131.80 o 
   0   9  10      226.82      136.68     44.67 o 
   1   9  10      780.12      846.77     81.55 o 
   2   9  10     1475.83     1601.34    106.54 o 
   3   9  10     1381.46     1649.77    106.99 o 
   4   9  10       10.43      127.90     54.00 o 
  -8  10  10      331.25      302.79     86.23 o 
  -7  10  10      181.33      141.12     75.20 o 
  -6  10  10      794.58      913.17    113.10 o 
  -5  10  10      156.42      110.54    158.30 o 
  -4  10  10      161.14      151.37     61.08 o 
  -3  10  10      572.18      642.23    113.28 o 
  -2  10  10      157.44       72.84     71.86 o 
  -1  10  10      602.90      573.31    105.57 o 
   0  10  10     1466.72     1612.96    224.95 o 
   1  10  10      493.05      454.89    156.63 o 
   2  10  10     1742.90     1694.33    155.76 o 
   3  10  10        8.94      122.75    125.53 o 
  -7  11  10      710.34       -0.56     71.65 o 
  -6  11  10     1656.44     1552.97    209.95 o 
  -5  11  10     1269.03      978.10    175.51 o 
  -4  11  10      350.70      306.17    135.52 o 
  -3  11  10     3816.24     3826.32    200.49 o 
  -2  11  10     3457.11     3461.63    231.06 o 
  -1  11  10      662.91      725.46    116.62 o 
   0  11  10      108.67      137.05     80.09 o 
   1  11  10     2426.67     2446.53    189.86 o 
   2  11  10     1011.35     1174.10    143.95 o 
   3  11  10      241.70      320.55     96.90 o 
  -6  12  10       86.78       11.66     94.98 o 
  -5  12  10      784.75      786.48    161.63 o 
  -4  12  10       97.39      -81.09     81.09 o 
  -3  12  10      473.63      309.07     97.82 o 
  -2  12  10      140.60      175.49     88.16 o 
  -1  12  10       88.54       96.83     82.55 o 
   0  12  10       10.04      -36.75     76.70 o 
   1  12  10     2505.06     2845.16    204.74 o 
   2  12  10      426.18      257.07     99.40 o 
  -5  13  10      367.05      581.53    157.19 o 
  -4  13  10     5776.96     5949.72    368.80 o 
  -3  13  10      531.98      339.28    102.43 o 
  -2  13  10     4830.05     5055.27    244.44 o 
  -1  13  10       48.71      112.39     98.87 o 
   0  13  10     2628.03     2496.58    259.11 o 
  -9   0  11      148.84      162.18    128.30 o 
  -7   0  11     1356.23     1349.31    127.07 o 
  -5   0  11     3724.36     3433.41    165.66 o 
  -3   0  11      622.35      881.14    110.40 o 
  -1   0  11    10136.54     9781.44    291.75 o 
   1   0  11      148.84       62.72     65.38 o 
   3   0  11     9596.81     9995.85    309.86 o 
   5   0  11      691.05      884.45    155.24 o 
 -10   1  11     2436.56     2698.90    203.86 o 
  -9   1  11     1139.65     1241.98    142.76 o 
  -8   1  11     4817.33     4524.08    211.49 o 
  -7   1  11     2243.27     2331.92    109.22 o 
  -6   1  11     8520.21     8298.13    185.08 o 
  -5   1  11     1734.00     1906.19    104.18 o 
  -4   1  11     7207.54     6798.59    165.27 o 
  -3   1  11     2724.92     2633.37    113.20 o 
  -2   1  11     3964.83     3724.28    126.26 o 
  -1   1  11     1735.03     1676.89    101.57 o 
   0   1  11     1194.68     1152.12     86.36 o 
   1   1  11       62.13       61.81     43.09 o 
   2   1  11      115.90       47.22     37.97 o 
   3   1  11      273.90      405.32     62.12 o 
   4   1  11        4.98       99.77     68.77 o 
   5   1  11      116.88      112.90     63.05 o 
 -10   2  11        0.55      -36.88     75.57 o 
  -9   2  11       58.02      139.88     83.82 o 
  -8   2  11      488.85      633.57    116.64 o 
  -7   2  11       21.87       65.50     58.28 o 
  -6   2  11     3073.41     3103.95    115.55 o 
  -5   2  11      353.46      311.72     62.33 o 
  -4   2  11       24.40        5.14     42.85 o 
  -3   2  11     1032.74     1200.06     86.25 o 
  -2   2  11     6562.86     6633.16    193.37 o 
  -1   2  11       24.31       -4.08     43.52 o 
   0   2  11     3372.60     3230.57    118.36 o 
   1   2  11      917.53     1052.79     83.13 o 
   2   2  11     3682.71     3315.69    231.11 o 
   3   2  11       60.01       86.04     43.48 o 
   4   2  11     3405.34     3878.43    293.82 o 
   5   2  11     1371.57     1273.65    103.07 o 
 -10   3  11      157.30      212.49     94.07 o 
  -9   3  11     5079.98     5285.95    300.76 o 
  -8   3  11      312.34      404.06     74.54 o 
  -7   3  11     2035.54     2383.49    141.12 o 
  -6   3  11      331.94      385.48     58.68 o 
  -5   3  11     8139.68     7886.14    181.58 o 
  -4   3  11      442.77      384.21     59.20 o 
  -3   3  11     2220.97     2314.61    116.03 o 
  -2   3  11        5.94      -15.48     40.77 o 
  -1   3  11     3081.13     3030.79    114.47 o 
   0   3  11       88.67       31.57     44.36 o 
   1   3  11        3.69      -18.62     40.20 o 
   2   3  11        0.10       40.37     45.78 o 
   3   3  11       13.77       97.27     47.03 o 
   4   3  11      506.74      727.63    150.52 o 
   5   3  11       55.84      -40.03     69.03 o 
 -10   4  11      519.98      703.39    120.86 o 
  -9   4  11        2.07       15.17     76.65 o 
  -8   4  11      325.34      361.52     72.25 o 
  -7   4  11      129.67      193.19     84.52 o 
  -6   4  11       48.01       17.29     39.93 o 
  -5   4  11      252.18      251.88    117.24 o 
  -4   4  11     1818.72     2071.92    126.52 o 
  -3   4  11     2897.24     2692.68    108.83 o 
  -2   4  11      563.20      614.68     69.58 o 
  -1   4  11     5363.95     5155.86    152.08 o 
   0   4  11     3472.90     3488.06    174.53 o 
   1   4  11     5818.44     5462.92    262.46 o 
   2   4  11     2013.32     1820.32    108.88 o 
   3   4  11     4118.52     4195.59    141.83 o 
   4   4  11     1256.47     1447.77    140.40 o 
   5   4  11      958.58      829.03    101.35 o 
 -10   5  11     3154.24     2797.50    254.66 o 
  -9   5  11      543.29      271.64    161.41 o 
  -8   5  11     3014.26     2942.46    383.62 o 
  -7   5  11     1290.86     1342.25    111.83 o 
  -6   5  11     3981.64     3811.51    145.76 o 
  -5   5  11      375.18      422.55     63.12 o 
  -4   5  11     6394.37     5918.75    159.50 o 
  -3   5  11     1446.15     1496.78    112.40 o 
  -2   5  11      590.54      575.79     75.20 o 
  -1   5  11      690.13      718.70     74.49 o 
   0   5  11     1923.67     2026.77    112.39 o 
   1   5  11      381.29      124.39    112.48 o 
   2   5  11        0.62        4.85     47.69 o 
   3   5  11      378.56      429.56     65.02 o 
   4   5  11      526.77      494.23    130.37 o 
   5   5  11      423.52      222.12    128.44 o 
  -9   6  11      143.05      122.04    112.10 o 
  -8   6  11       79.77      117.67     67.53 o 
  -7   6  11       23.45       -5.45     63.78 o 
  -6   6  11       58.13       37.81    107.75 o 
  -5   6  11      348.53      337.54     74.80 o 
  -4   6  11      329.27      421.84     80.41 o 
  -3   6  11     3556.71     3032.52    118.84 o 
  -2   6  11     1319.76     1481.31    112.80 o 
  -1   6  11     3366.80     3290.15    123.68 o 
   0   6  11     2102.60     2035.03    131.88 o 
   1   6  11     3390.52     3446.20    128.66 o 
   2   6  11     3609.36     3878.13    223.91 o 
   3   6  11     1285.06     1525.64    123.30 o 
   4   6  11      763.18      719.31     77.50 o 
  -9   7  11     3684.05     4016.68    170.54 o 
  -8   7  11      874.98      867.29     97.53 o 
  -7   7  11     3941.65     3896.35    194.55 o 
  -6   7  11      543.49      619.23     84.22 o 
  -5   7  11     1841.48     2199.03    133.19 o 
  -4   7  11      743.62      779.87     78.29 o 
  -3   7  11     2374.02     2603.04    127.39 o 
  -2   7  11     4447.68     4472.41    142.35 o 
  -1   7  11     1872.11     1907.95    135.06 o 
   0   7  11       30.26        7.81     48.05 o 
   1   7  11     1485.52     1503.15    102.88 o 
   2   7  11     1600.01     1558.83    104.06 o 
   3   7  11     1094.60     1058.95     90.30 o 
   4   7  11      705.35      698.84     82.25 o 
  -8   8  11       38.07      142.62     76.22 o 
  -7   8  11      251.28      195.54     67.51 o 
  -6   8  11      624.44      577.04    109.59 o 
  -5   8  11      189.78      197.58     56.33 o 
  -4   8  11      566.86      598.74    100.54 o 
  -3   8  11       26.86      -13.38     64.70 o 
  -2   8  11     2387.02     2434.05    125.34 o 
  -1   8  11      785.33      818.06     82.84 o 
   0   8  11     4944.76     4919.31    267.92 o 
   1   8  11      471.48      456.99     71.29 o 
   2   8  11     2538.37     2812.52    128.21 o 
   3   8  11     1771.78     1937.93    118.74 o 
   4   8  11     2331.46     2363.43    130.52 o 
  -8   9  11     2239.67     2368.39    179.96 o 
  -7   9  11     3931.22     3901.75    161.91 o 
  -6   9  11     1712.25     1537.48    130.93 o 
  -5   9  11      153.00      187.53     90.90 o 
  -4   9  11      451.24      439.50     68.04 o 
  -3   9  11     2419.35     2645.57    129.11 o 
  -2   9  11     1884.03     1977.92    132.68 o 
  -1   9  11      209.15      201.86     62.15 o 
   0   9  11        1.23      -26.40     42.47 o 
   1   9  11      837.86      783.16     88.91 o 
   2   9  11     1466.81     1668.81    112.57 o 
   3   9  11      171.46      261.84     64.47 o 
  -7  10  11       29.76       11.36     98.87 o 
  -6  10  11      528.71      557.07     99.99 o 
  -5  10  11      521.09      613.41    102.88 o 
  -4  10  11      563.00      546.75    101.46 o 
  -3  10  11     1580.32     1399.00    143.54 o 
  -2  10  11       15.82      -55.46     68.70 o 
  -1  10  11     1920.89     1869.56    238.28 o 
   0  10  11      215.63       98.31    126.08 o 
   1  10  11     2496.36     2766.02    293.26 o 
   2  10  11       49.62       27.74     82.20 o 
  -6  11  11      923.69      814.81    160.52 o 
  -5  11  11      447.56      458.78    135.52 o 
  -4  11  11      812.61      753.90    115.91 o 
  -3  11  11     2847.20     3327.44    192.21 o 
  -2  11  11      752.99      735.58    121.33 o 
  -1  11  11      494.86      385.14    297.71 o 
   0  11  11      588.33      437.67    157.19 o 
   1  11  11      112.04       22.15     83.80 o 
  -5  12  11       44.15       27.22     98.31 o 
  -4  12  11     1489.96     1396.34    213.28 o 
  -3  12  11      267.52      304.70    184.40 o 
  -2  12  11      196.42      125.39     87.85 o 
  -1  12  11       99.25      -86.33    168.29 o 
   0  12  11     2874.71     2935.69    213.26 o 
 -10   0  12      502.41     1024.20    207.17 o 
  -8   0  12        8.89      -67.76    106.64 o 
  -6   0  12     9017.79     8099.71    269.33 o 
  -4   0  12     1805.63     1893.60    283.82 o 
  -2   0  12    15205.08    13766.64    373.26 o 
   0   0  12     3369.16     3239.31    175.55 o 
   2   0  12     7500.26     7303.88    457.95 o 
   4   0  12     4139.44     4239.26    209.72 o 
 -10   1  12      515.98      760.88    129.93 o 
  -9   1  12     2029.35     2262.50    189.37 o 
  -8   1  12     1682.68     1827.62    168.68 o 
  -7   1  12     1098.45     1219.40     91.63 o 
  -6   1  12      167.66      143.79     61.25 o 
  -5   1  12      944.04     1263.28    121.86 o 
  -4   1  12      468.83      525.77     69.46 o 
  -3   1  12        1.56       21.56     46.60 o 
  -2   1  12      241.21      248.98     59.36 o 
  -1   1  12      235.82      217.16     58.19 o 
   0   1  12       37.41      -32.33     43.74 o 
   1   1  12      203.80      184.49     56.49 o 
   2   1  12       14.75       14.49     48.94 o 
   3   1  12      186.26      111.06     49.62 o 
   4   1  12      142.03       79.35     51.93 o 
 -10   2  12       16.01      -11.50    161.35 o 
  -9   2  12        6.50       46.66     76.98 o 
  -8   2  12      127.92      175.55     63.36 o 
  -7   2  12     1723.61     1923.99    110.78 o 
  -6   2  12       23.61      -22.06     43.92 o 
  -5   2  12     1877.26     2096.11    116.47 o 
  -4   2  12     1722.46     1884.48    111.16 o 
  -3   2  12     2758.21     2925.64    136.64 o 
  -2   2  12        3.37       29.75     55.80 o 
  -1   2  12     9370.11     9193.13    209.98 o 
   0   2  12     2116.87     2316.85    124.19 o 
   1   2  12     2669.49     2631.57    126.48 o 
   2   2  12      151.71       74.35     59.38 o 
   3   2  12     4492.62     4593.97    151.00 o 
   4   2  12      490.79      563.80     72.74 o 
 -10   3  12     3270.11     3536.33    206.57 o 
  -9   3  12      331.29      614.69    121.42 o 
  -8   3  12     1260.65     1525.76    159.44 o 
  -7   3  12       20.78        7.48     57.53 o 
  -6   3  12     3115.36     3108.19    121.13 o 
  -5   3  12      513.49      561.34     70.33 o 
  -4   3  12      952.88     1071.30     89.41 o 
  -3   3  12      123.69       48.38     47.12 o 
  -2   3  12     1091.91     1239.25    106.81 o 
  -1   3  12       30.86       -4.51     51.89 o 
   0   3  12      567.59      632.46     75.53 o 
   1   3  12      190.46      286.49     59.54 o 
   2   3  12     1441.33     1476.16    104.66 o 
   3   3  12      291.59      297.39     61.01 o 
   4   3  12      103.07      187.49     83.61 o 
  -9   4  12      904.02     1205.06    147.05 o 
  -8   4  12      216.37      307.62     73.99 o 
  -7   4  12       68.08       23.78    117.47 o 
  -6   4  12     2792.91     2803.46    122.41 o 
  -5   4  12      924.21      926.21    143.58 o 
  -4   4  12     3173.96     3156.90    142.84 o 
  -3   4  12      667.86      704.68    116.42 o 
  -2   4  12     3885.71     3446.30    150.76 o 
  -1   4  12      891.02      817.98     81.85 o 
   0   4  12     1797.33     1755.38    108.17 o 
   1   4  12     2588.67     2677.76    123.56 o 
   2   4  12     1737.92     1667.74    179.16 o 
   3   4  12        4.57       29.88     45.35 o 
   4   4  12      737.08      511.42    203.34 o 
  -9   5  12     2180.43     2253.82    179.07 o 
  -8   5  12      249.81      183.52    101.67 o 
  -7   5  12      851.35      838.42    124.31 o 
  -6   5  12        3.31       32.92     48.35 o 
  -5   5  12     3485.44     3146.74    125.76 o 
  -4   5  12       98.70      156.65     67.66 o 
  -3   5  12      145.83      100.44     55.82 o 
  -2   5  12      636.02      623.73     75.03 o 
  -1   5  12      706.73      699.51     88.11 o 
   0   5  12      195.79      311.16     65.85 o 
   1   5  12      687.46      818.75     97.63 o 
   2   5  12      538.37      705.61     76.78 o 
   3   5  12      932.96     1089.84     94.70 o 
   4   5  12      374.87      298.71     65.47 o 
  -9   6  12        7.13       17.25     75.01 o 
  -8   6  12      580.66      658.17     92.63 o 
  -7   6  12      336.86      341.07     76.56 o 
  -6   6  12      438.88      461.54    104.18 o 
  -5   6  12     1785.07     2033.47    180.70 o 
  -4   6  12     2677.39     2820.31    135.47 o 
  -3   6  12     1254.21     1300.82    127.55 o 
  -2   6  12     3283.14     3217.87    140.70 o 
  -1   6  12      994.03     1079.24     93.16 o 
   0   6  12     4211.93     3992.36    142.06 o 
   1   6  12     1046.41     1108.99    108.00 o 
   2   6  12     2535.75     2658.53    137.26 o 
   3   6  12      617.86      645.14     80.84 o 
  -8   7  12     2488.76     2727.00    160.30 o 
  -7   7  12     1538.69     1636.76    127.46 o 
  -6   7  12      651.60      732.18     92.50 o 
  -5   7  12      343.94      450.80     83.21 o 
  -4   7  12      524.76      424.06     71.81 o 
  -3   7  12     2148.06     2193.91    135.64 o 
  -2   7  12      239.49      119.23     57.78 o 
  -1   7  12      446.33      447.61     71.95 o 
   0   7  12       57.30      -20.78     50.99 o 
   1   7  12      729.50      779.66     86.05 o 
   2   7  12      592.82      603.27     77.98 o 
   3   7  12       17.34      104.74     56.26 o 
  -8   8  12        3.01       46.89     64.38 o 
  -7   8  12     3373.22     3473.70    159.35 o 
  -6   8  12     1046.30     1226.35    140.80 o 
  -5   8  12     2735.52     2954.70    181.29 o 
  -4   8  12      254.02      439.54     82.93 o 
  -3   8  12     3977.50     3780.17    140.31 o 
  -2   8  12      282.50      297.24     68.76 o 
  -1   8  12     3408.43     3218.94    169.47 o 
   0   8  12      104.44       71.00     65.15 o 
   1   8  12     3689.62     3689.40    144.77 o 
   2   8  12        2.78        7.36     56.10 o 
  -7   9  12     2575.21     2860.92    200.26 o 
  -6   9  12      411.25      570.73     89.05 o 
  -5   9  12       38.84      111.09     65.48 o 
  -4   9  12      326.51      401.66     70.75 o 
  -3   9  12      703.35      746.70    106.88 o 
  -2   9  12      370.80      387.95     71.47 o 
  -1   9  12      319.13      243.73     67.85 o 
   0   9  12      203.77        8.31     52.12 o 
   1   9  12        0.16      -18.15     56.60 o 
  -6  10  12     1279.06     1202.50    196.07 o 
  -5  10  12      176.88      235.50    119.42 o 
  -4  10  12     3680.95     3423.68    224.11 o 
  -3  10  12        4.69       48.37     79.10 o 
  -2  10  12     2169.72     2083.74    179.06 o 
  -1  10  12      130.85       81.65    116.64 o 
   0  10  12     3026.87     2664.38    297.71 o 
  -4  11  12       21.25       17.29     74.17 o 
  -3  11  12      568.37      609.65    120.50 o 
  -2  11  12      209.99      174.40    188.57 o 
  -1  11  12       83.79       27.82     87.88 o 
  -9   0  13      446.22      425.46    163.30 o 
  -7   0  13     5483.38     5351.44    229.22 o 
  -5   0  13     2999.37     3049.38    252.44 o 
  -3   0  13     4631.62     4420.62    208.29 o 
  -1   0  13     2722.98     3205.55    214.44 o 
   1   0  13     1383.54     1191.96    138.71 o 
   3   0  13     3896.25     3923.44    264.94 o 
  -9   1  13     1222.56     1314.06    159.44 o 
  -8   1  13      217.40      144.58    112.75 o 
  -7   1  13       77.92       25.42     53.19 o 
  -6   1  13      136.30      169.83     57.93 o 
  -5   1  13      377.18      474.01     82.11 o 
  -4   1  13      999.80     1048.97     92.94 o 
  -3   1  13       23.90       -9.27     54.05 o 
  -2   1  13     2552.64     2765.46    139.70 o 
  -1   1  13      326.19      309.10     79.93 o 
   0   1  13     1284.05     1276.20    100.36 o 
   1   1  13      411.29      419.84     71.62 o 
   2   1  13     1769.13     1915.53    118.90 o 
   3   1  13      841.26      677.60     95.06 o 
  -9   2  13      659.84      640.54    171.90 o 
  -8   2  13     1680.14     2024.32    226.43 o 
  -7   2  13       15.32       56.76     51.94 o 
  -6   2  13     5729.92     5760.85    165.98 o 
  -5   2  13     2132.15     2456.96    132.81 o 
  -4   2  13      716.30      851.39     86.18 o 
  -3   2  13       33.71       41.88     60.77 o 
  -2   2  13     4747.17     4523.95    152.85 o 
  -1   2  13      414.88      451.84     82.33 o 
   0   2  13     1291.80     1476.35    109.06 o 
   1   2  13      869.89      942.26     90.83 o 
   2   2  13     3156.34     3387.60    158.94 o 
   3   2  13      257.49      247.57     65.18 o 
  -9   3  13     1068.00     1091.97    147.08 o 
  -8   3  13      183.56      251.94     94.01 o 
  -7   3  13      623.03      657.25     92.90 o 
  -6   3  13       22.50       78.67     54.84 o 
  -5   3  13      654.65      508.77    119.93 o 
  -4   3  13      423.40      490.37    115.44 o 
  -3   3  13      498.55      602.33     90.60 o 
  -2   3  13       50.62       10.34     53.15 o 
  -1   3  13      116.65       74.29     54.79 o 
   0   3  13       42.25       19.27     52.14 o 
   1   3  13     2099.12     2012.74    121.21 o 
   2   3  13      547.30      488.29     74.78 o 
   3   3  13      135.51      113.62     55.13 o 
  -8   4  13     1068.04     1185.43    116.18 o 
  -7   4  13     1445.74     1526.16    128.61 o 
  -6   4  13      907.55      938.49     90.17 o 
  -5   4  13     2760.09     2906.59    138.03 o 
  -4   4  13     3067.91     2907.95    196.89 o 
  -3   4  13     1823.06     1715.85    168.32 o 
  -2   4  13      191.09       55.95     78.97 o 
  -1   4  13     2612.02     2644.32    161.24 o 
   0   4  13     3091.66     3348.03    185.49 o 
   1   4  13      605.66      613.80     92.79 o 
   2   4  13       55.89       21.87     42.97 o 
   3   4  13      281.80      123.77     53.95 o 
  -8   5  13      356.39      195.45    137.08 o 
  -7   5  13       11.99      -16.21     59.23 o 
  -6   5  13     1482.80     1596.28    109.88 o 
  -5   5  13      572.76      694.25     81.92 o 
  -4   5  13       71.98      115.63     60.27 o 
  -3   5  13      733.94      658.69     84.28 o 
  -2   5  13      177.87      149.19     61.33 o 
  -1   5  13       44.02       -5.08     62.37 o 
   0   5  13      576.67      517.81     76.91 o 
   1   5  13      811.06      912.63    147.67 o 
   2   5  13     1846.20     2036.07    127.06 o 
  -8   6  13      124.47       36.61     71.62 o 
  -7   6  13     1927.77     1993.68    145.30 o 
  -6   6  13     1377.79     1526.96    162.03 o 
  -5   6  13     1897.38     2015.86    140.30 o 
  -4   6  13      513.86      490.19     76.93 o 
  -3   6  13     2842.15     3032.87    148.77 o 
  -2   6  13     1106.53     1190.45    118.57 o 
  -1   6  13      981.09     1005.08     95.83 o 
   0   6  13     1202.75     1283.12    105.53 o 
   1   6  13     2181.93     2139.92    149.82 o 
   2   6  13      429.82      371.10     74.45 o 
  -7   7  13      992.03     1153.15    115.80 o 
  -6   7  13      344.71      248.96    124.27 o 
  -5   7  13       38.14       74.35     70.87 o 
  -4   7  13      269.51      215.56     68.59 o 
  -3   7  13       56.09        0.30     57.32 o 
  -2   7  13      101.93       67.58     57.88 o 
  -1   7  13      701.86      849.22     90.54 o 
   0   7  13      403.53      321.72     75.40 o 
   1   7  13     1116.12     1120.63    102.20 o 
  -6   8  13     2767.66     2416.89    252.87 o 
  -5   8  13      236.55      209.78     75.52 o 
  -4   8  13     3971.66     3872.06    169.71 o 
  -3   8  13      217.11      168.64     65.30 o 
  -2   8  13     2976.37     3163.94    149.66 o 
  -1   8  13      234.06      102.63     84.13 o 
   0   8  13     1235.24     1359.58    111.51 o 
  -5   9  13      476.80      476.60     91.65 o 
  -4   9  13      320.63      387.99     74.15 o 
  -3   9  13       91.70        0.97     73.06 o 
  -2   9  13      200.49      193.56     69.29 o 
  -1   9  13      715.80      715.90     90.73 o 
  -8   0  14     3498.52     3508.07    304.93 o 
  -6   0  14     5164.67     4879.62    225.87 o 
  -4   0  14     4395.38     3924.83    211.95 o 
  -2   0  14     3741.19     3433.72    227.43 o 
   0   0  14      142.70      196.81     83.49 o 
   2   0  14      385.05      541.71    112.98 o 
  -8   1  14        3.35        5.72     88.67 o 
  -7   1  14      192.31      204.18     65.76 o 
  -6   1  14      204.39      235.90     81.05 o 
  -5   1  14       56.69        2.48     55.99 o 
  -4   1  14        3.62       10.33     54.56 o 
  -3   1  14     3722.81     3890.95    146.69 o 
  -2   1  14      893.31     1073.10    100.12 o 
  -1   1  14     1132.05     1227.15    106.27 o 
   0   1  14       27.83       28.70     52.57 o 
   1   1  14     1969.26     2146.27    139.01 o 
   2   1  14     1557.67     1679.98    118.30 o 
  -8   2  14      154.68      288.26     83.41 o 
  -7   2  14     5047.66     4844.68    190.81 o 
  -6   2  14     1027.36     1067.21     98.31 o 
  -5   2  14     3094.21     3154.82    142.36 o 
  -4   2  14     1472.10     1710.77    118.66 o 
  -3   2  14     4713.79     4288.20    156.34 o 
  -2   2  14        8.93       21.55     55.37 o 
  -1   2  14     1247.51     1312.09    107.96 o 
   0   2  14      213.66      197.16     63.78 o 
   1   2  14      127.08      110.85     61.17 o 
  -8   3  14       34.17        6.10     68.76 o 
  -7   3  14      377.20      523.99     91.95 o 
  -6   3  14       36.29        2.95     54.57 o 
  -5   3  14      112.62       61.73     61.52 o 
  -4   3  14     1325.37     1687.95    142.22 o 
  -3   3  14      225.95      199.40     64.12 o 
  -2   3  14      308.39      349.93     88.43 o 
  -1   3  14        0.87      -23.41     55.41 o 
   0   3  14     1990.70     1950.57    128.39 o 
   1   3  14      109.00       55.76     55.85 o 
  -7   4  14      531.60      692.97    100.95 o 
  -6   4  14     4118.50     4145.27    151.97 o 
  -5   4  14     2869.52     3275.99    158.62 o 
  -4   4  14      648.04      688.65     86.71 o 
  -3   4  14      683.07      671.69     88.09 o 
  -2   4  14     1889.34     1887.78    125.54 o 
  -1   4  14     1243.17     1406.70    131.75 o 
   0   4  14      109.78      122.63     74.51 o 
   1   4  14      199.90       70.65     85.30 o 
  -7   5  14        0.13       -5.96     58.21 o 
  -6   5  14      114.90      101.98     63.33 o 
  -5   5  14      281.34      278.75     72.39 o 
  -4   5  14       13.48       46.20     59.71 o 
  -3   5  14     1338.56     1412.51    112.72 o 
  -2   5  14      205.24       50.43     61.62 o 
  -1   5  14     1283.15     1359.07    112.63 o 
   0   5  14        0.01      -56.03     56.03 o 
  -6   6  14     1414.72     1573.05    145.60 o 
  -5   6  14     2022.09     2085.20    156.97 o 
  -4   6  14     3584.51     3411.40    144.36 o 
  -3   6  14      233.08       81.98     64.26 o 
  -2   6  14      699.77      611.32     85.57 o 
  -1   6  14      794.71      651.23     86.46 o 
   0   6  14      507.64      411.54     78.12 o 
  -5   7  14      203.26      215.13     74.07 o 
  -4   7  14      423.74      389.31     81.81 o 
  -3   7  14        9.62      -66.78     66.78 o 
  -2   7  14     1346.36     1478.90    119.24 o 
  -1   7  14     1748.90     1974.88    132.33 o 
  -5   0  15     1136.19     1157.06    150.49 o 
  -3   0  15     2215.95     2237.26    198.02 o 
  -1   0  15      155.34      179.70     97.82 o 
  -6   1  15      175.20      184.12     72.12 o 
  -5   1  15        1.57      -61.32     64.54 o 
  -4   1  15     1086.67      967.71    110.31 o 
  -3   1  15     2578.87     2609.01    149.25 o 
  -2   1  15     2518.89     2309.48    143.46 o 
  -1   1  15      451.09      420.60     85.31 o 
  -6   2  15     1467.47     1514.41    132.60 o 
  -5   2  15      973.27     1064.02    113.31 o 
  -4   2  15      482.36      598.64     89.58 o 
  -3   2  15       31.41      -33.64     59.57 o 
  -2   2  15     1729.10     1512.51    120.20 o 
  -1   2  15      126.96      157.73     67.32 o 
  -6   3  15      135.29      157.88     70.47 o 
  -5   3  15     1779.72     1818.91    134.64 o 
  -4   3  15      421.39      358.31     78.75 o 
  -3   3  15     2382.65     2503.47    145.15 o 
  -2   3  15      735.76     1002.00    103.07 o 
  -1   3  15     2957.09     3117.22    167.47 o 
  -5   4  15      260.57      286.26     75.60 o 
  -4   4  15      235.41      175.16     71.20 o 
  -3   4  15      149.44       72.43     65.85 o 
  -2   4  15       61.25        2.37     63.15 o 
  -4   5  15     4223.14     4016.53    160.87 o 
  -3   5  15      285.56      449.54    118.81 o 
                                                 
